# Supplementary material for: Transcriptomic response to ISAV infection in the gills, head kidney and spleen of resistant and susceptible Atlantic salmon
Source: BMC Genomics. 2022 Nov 28;23:775. doi: 10.1186/s12864-022-09007-4 (PMC9703674; doi:10.1186/s12864-022-09007-4)
Supplement: Supplementary file 2 — Additional file 2: Supplementary file 2. Differential expression between infected and control samples in the head kidney. [file 12864_2022_9007_MOESM2_ESM.xlsx]

## Sheet: Head kidney Control vs 7dpi
Supplementary File 2. Differential expression between infected and control samples in the head kidney
GeneID	baseMean	log2FoldChange	lfcSE	stat	pvalue	padj	Protein	Transcript	CHR	Start	Stop	Strand	Protein.name
106575973	28.4967	-22.5075	3.37247	-6.67391	2.49e-11	5.05e-07	XP_014008220.1	XM_014152745.1	NC_027316.1	31102201	31103115	+	PREDICTED: serine protease 23-like, partial
106574030	209.202	5.9879	0.931002	6.43167	1.26e-10	1.28e-06	XP_014005016.1	XM_014149541.1	NC_027315.1	47811808	47814459	-	PREDICTED: diencephalon/mesencephalon homeobox protein 1-B-like
XR_001322312.1	12.9591	22.8503	3.65376	6.25391	4e-10	2.11e-06	NA	NA	NA	NA	NA	NA	NA
XR_001319376.1	17972.5	0.443573	0.0709982	6.24766	4.17e-10	2.11e-06	NA	NA	NA	NA	NA	NA	NA
106562955	95.082	-1.26494	0.210678	-6.00412	1.92e-09	7.03e-06	XP_013983561.1	XM_014128088.1	NC_027310.1	51872174	51888857	+	PREDICTED: epidermal growth factor-like protein 7
106590243	66.2979	-1.50187	0.250671	-5.99141	2.08e-09	7.03e-06	XP_014036517.1	XM_014181043.1	NC_027328.1	20024598	20025398	-	PREDICTED: CCAAT/enhancer-binding protein epsilon-like isoform X1
106572990	12659.1	0.377072	0.0649328	5.80711	6.36e-09	1.84e-05	XP_014003059.1	XM_014147584.1	NC_027314.1	103114607	103117727	-	PREDICTED: 60S ribosomal protein L10-like
100195177	225.694	-0.813373	0.142029	-5.72681	1.02e-08	2.59e-05	XP_014054381.1	XM_014198904.1	NC_027304.1	15503178	15510833	-	PREDICTED: cathepsin W isoform X3
100217348	113.452	-1.06687	0.193477	-5.51422	3.5e-08	7.89e-05	XP_013988211.1	XM_014132737.1	NC_027311.1	57041701	57148337	+	PREDICTED: guanine nucleotide-binding protein G(i) subunit alpha-2 isoform X1
106610576	922.235	0.570298	0.105634	5.39879	6.71e-08	0.000136046	XP_014065433.1	XM_014209958.1	NC_027307.1	26407429	26421326	-	PREDICTED: thioredoxin-like
106592944	21.2713	-2.58178	0.484236	-5.33166	9.73e-08	0.000179392	XP_014039773.1	XM_014184298.1	NW_012349147.1	6171	7154	-	PREDICTED: beta-2-microglobulin-like
106586483	341.9	-0.743849	0.140273	-5.30288	1.14e-07	0.000192617	XP_014029321.1	XM_014173846.1	NC_027324.1	27673329	27677285	-	PREDICTED: plastin-2
106602234	25.0895	1.34759	0.261016	5.16288	2.43e-07	0.0003793	XP_014050225.1	XM_014194749.1	NC_027303.1	1942263	1980812	-	PREDICTED: E3 ubiquitin-protein ligase DTX4-like isoform X2
100195103	250.615	-0.503486	0.0989317	-5.08923	3.6e-07	0.000485999	NP_001133604.1	NM_001140132.1	NC_027315.1	37057848	37071032	-	Twinfilin-1
106571907	151.783	-0.615571	0.12089	-5.09198	3.54e-07	0.000485999	XP_014000936.1	XM_014145460.1	NC_027314.1	59896326	59898396	+	PREDICTED: transcription cofactor vestigial-like protein 4 isoform X2
106611459	416.352	-1.1017	0.217693	-5.06079	4.18e-07	0.000529129	XP_014067148.1	XM_014211673.1	NC_027308.1	46718139	46741969	-	PREDICTED: glycogen phosphorylase, liver form-like
106583414	106.893	0.621005	0.123538	5.02684	4.99e-07	0.000563445	XP_014023023.1	XM_014167549.1	NC_027321.1	43712035	43719584	-	PREDICTED: zinc finger matrin-type protein 1-like isoform X2
106571090	17.9555	-3.04998	0.606811	-5.02625	5e-07	0.000563445	XP_013999234.1	XM_014143758.1	NC_027314.1	18461488	18475487	+	PREDICTED: serine/arginine-rich splicing factor 5-like isoform X2
106560438	330.771	-0.562678	0.115337	-4.87857	1.07e-06	0.00114038	XP_013978817.1	XM_014123342.1	NC_027309.1	40189134	40201249	-	PREDICTED: calcium-binding mitochondrial carrier protein SCaMC-1
106564550	504.283	-0.445452	0.0915937	-4.86335	1.15e-06	0.00117014	XP_013986170.1	XM_014130695.1	NC_027300.1	120645632	120653709	+	PREDICTED: rho-related GTP-binding protein RhoF isoform X2
100380554	1886.91	0.242117	0.0499438	4.8478	1.25e-06	0.00120539	NP_001167310.1	NM_001173839.1	NC_027318.1	11124371	11129050	-	T-complex protein 1 subunit epsilon
106602950	379.741	0.565547	0.118707	4.76423	1.9e-06	0.00167807	XP_014051477.1	XM_014196000.1	NC_027303.1	33159036	33162090	-	PREDICTED: NHS-like protein 2
106610699	315.545	-0.585592	0.122935	-4.76342	1.9e-06	0.00167807	XP_014065668.1	XM_014210193.1	NC_027308.1	11040071	11040743	+	PREDICTED: DNA-binding protein inhibitor ID-2
106583574	15469.7	0.365019	0.0768236	4.75139	2.02e-06	0.00170685	XP_014023415.1	XM_014167939.1	NC_027321.1	35854905	35858374	-	PREDICTED: 60S acidic ribosomal protein P0-like
106582897	39.5731	1.35805	0.287942	4.7164	2.4e-06	0.00188925	XP_014021963.1	XM_014166488.1	NC_027321.1	15997098	15999741	-	PREDICTED: src-like-adapter 2
106569946	16645.8	0.339671	0.0720474	4.71455	2.42e-06	0.00188925	XP_013997203.1	XM_014141728.1	NC_027313.1	59516950	59519277	-	PREDICTED: 40S ribosomal protein S18
100286464	209.414	-2.05741	0.438262	-4.69449	2.67e-06	0.00200723	NP_001139875.1	NM_001146403.1	NC_027322.1	10067837	10069293	-	Relaxin-3 precursor
100196751	149.098	-0.75254	0.160742	-4.68165	2.85e-06	0.00206078	NP_001135245.1	NM_001141773.1	NC_027301.1	10270049	10279196	-	Tumor necrosis factor receptor superfamily member 1A precursor
106588163	299.439	0.36045	0.0774628	4.6532	3.27e-06	0.00213771	XP_014032345.1	XM_014176872.1	NC_027326.1	262420	332901	-	PREDICTED: ubiquitin-associated protein 2-like isoform X8
106590146	1426.18	-0.592352	0.127053	-4.66224	3.13e-06	0.00213771	XP_014036265.1	XM_014180789.1	NC_027328.1	12457916	12460217	+	PREDICTED: myosin regulatory light polypeptide 9
106565469	121.711	-0.799902	0.171785	-4.6564	3.22e-06	0.00213771	XP_013988160.1	XM_014132685.1	NC_027311.1	54803584	54842770	-	PREDICTED: extended synaptotagmin-1-like
106588637	112.899	-0.740937	0.159861	-4.63487	3.57e-06	0.0021553	XP_014033289.1	XM_014177814.1	NC_027326.1	17993590	18007874	+	PREDICTED: palmitoyltransferase ZDHHC18-like
106574437	165.794	-0.947296	0.204492	-4.63243	3.61e-06	0.0021553	XP_014005810.1	XM_014150334.1	NC_027315.1	67655366	67659485	+	PREDICTED: glycerol-3-phosphate dehydrogenase 1-like protein isoform X2
100141317	25.9695	-1.85899	0.400912	-4.63689	3.54e-06	0.0021553	NP_001117195.1	NM_001123723.1	NC_027301.1	13834055	13857495	+	FXYD domain containing ion transport regulator 5a precursor
106599165	35.1474	-1.18202	0.255764	-4.62152	3.81e-06	0.00220689	XP_014045755.1	XM_014190280.1	NC_027302.1	16517140	16520536	+	PREDICTED: alpha-tocopherol transfer protein-like
106583545	429.959	0.439345	0.0952055	4.6147	3.94e-06	0.00221731	XP_014023324.1	XM_014167849.1	NC_027321.1	37470442	37479838	-	PREDICTED: serine/arginine-rich splicing factor 3-like
106613207	107.791	0.564527	0.123259	4.58002	4.65e-06	0.00254797	XP_014070713.1	XM_014215238.1	NC_027308.1	129487358	129492937	-	PREDICTED: uncharacterized protein LOC106613207 isoform X1
100196552	16103.2	0.42882	0.0939243	4.56559	4.98e-06	0.00257712	NP_001135053.1	NM_001141581.1	NC_027305.1	38982200	38984631	-	60S ribosomal protein L19
106598980	35271.8	0.371171	0.0811955	4.57132	4.85e-06	0.00257712	XP_014045490.1	XM_014190015.1	NC_027302.1	13219003	13225265	+	PREDICTED: 40S ribosomal protein S28
100194821	533.4	-0.692619	0.151847	-4.5613	5.08e-06	0.00257712	NP_001133322.1	NM_001139850.1	NC_027314.1	82606804	82609414	+	Microtubule-associated protein RP/EB family member 3
106587807	50.559	-0.821878	0.18174	-4.52228	6.12e-06	0.00302555	XP_014031925.1	XM_014176450.1	NC_027325.1	37719957	37723852	-	PREDICTED: protein CDKN2AIP homolog A-like
106566014	27494.7	0.408302	0.09116	4.47896	7.5e-06	0.00353697	XP_013989261.1	XM_014133786.1	NC_027311.1	80060788	80063291	-	PREDICTED: 40S ribosomal protein S10-like
100196340	8427.15	0.386124	0.0861749	4.48071	7.44e-06	0.00353697	XP_014037085.1	XM_014181610.1	NC_027328.1	27709272	27712020	+	PREDICTED: ribosomal protein L22-like 1 isoform X1
106568866	272.679	-0.633001	0.141587	-4.47077	7.79e-06	0.0035917	XP_013995132.1	XM_014139647.1	NC_027300.1	140543758	140557766	-	PREDICTED: epidermal growth factor-like protein 7 isoform X3
106574916	23764.1	0.403146	0.0904828	4.45549	8.37e-06	0.00372797	XP_014006524.1	XM_014151049.1	NC_027315.1	81262069	81266888	-	PREDICTED: translationally-controlled tumor protein homolog
106571910	219.752	-0.53063	0.119155	-4.45327	8.46e-06	0.00372797	XP_014000940.1	XM_014145465.1	NC_027314.1	60032212	60035382	-	PREDICTED: dual specificity protein phosphatase 7-like
106572585	1121.63	-0.609824	0.13737	-4.43929	9.03e-06	0.00389392	XP_014002375.1	XM_014146900.1	NC_027314.1	88327924	88331046	-	PREDICTED: heterogeneous nuclear ribonucleoprotein A1-like isoform X2
106608730	1258.86	-0.36063	0.0816217	-4.41831	9.95e-06	0.00403419	XP_014062309.1	XM_014206834.1	NC_027306.1	18705448	18707231	-	PREDICTED: RNA-binding protein 4.1-like
106608599	440.078	-0.381327	0.0862288	-4.42227	9.77e-06	0.00403419	XP_014062104.1	XM_014206629.1	NC_027306.1	10167608	10168991	-	PREDICTED: cystatin-B-like
106582625	158.076	-0.573229	0.129644	-4.42155	9.8e-06	0.00403419	XP_014021326.1	XM_014165851.1	NC_027321.1	235695	285538	+	PREDICTED: charged multivesicular body protein 4b-like
100194981	3187.18	0.296379	0.0672155	4.40938	1.04e-05	0.00412158	NP_001133482.1	NM_001140010.1	NC_027301.1	42493004	42507449	-	T-complex protein 1 subunit delta
106582801	519.59	-0.417667	0.0949815	-4.39736	1.1e-05	0.00419224	XP_014021714.1	XM_014166240.1	NC_027321.1	11634716	11637568	-	PREDICTED: WD repeat-containing protein 82-like isoform X1
106567263	159.79	-0.450325	0.102318	-4.40124	1.08e-05	0.00419224	XP_013991838.1	XM_014136363.1	NC_027312.1	42264596	42266627	-	PREDICTED: cell division control protein 42 homolog isoform X2
106612407	1253.94	0.376479	0.0863114	4.36187	1.29e-05	0.00475423	XP_014068985.1	XM_014213508.1	NC_027308.1	95024548	95053134	+	PREDICTED: AP-2 complex subunit mu isoform X3
106581325	157.412	-0.476568	0.109208	-4.36385	1.28e-05	0.00475423	XP_014018784.1	XM_014163310.1	NC_027319.1	69013005	69019034	+	PREDICTED: heterogeneous nuclear ribonucleoprotein R-like isoform X2
106586974	20640.4	0.34309	0.0788542	4.35094	1.36e-05	0.0049082	XP_014030244.1	XM_014174769.1	NC_027301.1	48689518	48693222	-	PREDICTED: 40S ribosomal protein SA isoform X2
100196554	74.5551	-0.840038	0.193477	-4.34179	1.41e-05	0.0050276	NP_001135055.1	NM_001141583.1	NC_027328.1	30458272	30484937	-	Death-associated protein 1
100194649	15012.6	0.469445	0.108218	4.33796	1.44e-05	0.00502768	NP_001232770.1	NM_001245841.1	NC_027304.1	11974946	11977076	-	ribosomal protein L26
100195618	507.303	0.300625	0.0696054	4.319	1.57e-05	0.00529704	NP_001134119.1	NM_001140647.1	NC_027309.1	66561591	66563729	-	Small acidic protein
106612577	146.732	-0.619971	0.143424	-4.32266	1.54e-05	0.00529704	XP_014069336.1	XM_014213860.1	NC_027308.1	106257860	106292175	-	PREDICTED: huntingtin-interacting protein 1-like isoform X2
106572245	556.492	0.485147	0.113213	4.28524	1.83e-05	0.00588708	XP_014001745.1	XM_014146269.1	NC_027314.1	64828547	64836681	-	PREDICTED: protein RCC2 homolog
106588387	30612.7	0.357267	0.0833802	4.28479	1.83e-05	0.00588708	XP_014032782.1	XM_014177306.1	NC_027326.1	10393657	10395620	-	PREDICTED: 40S ribosomal protein S18 isoform X2
100195705	8980.36	-0.520524	0.12146	-4.28555	1.82e-05	0.00588708	NP_001134206.2	NM_001140734.2	NC_027320.1	19598067	19598335	+	thymosin beta-4
106609177	90.55	-0.525049	0.122723	-4.27832	1.88e-05	0.00596609	XP_014063139.1	XM_014207664.1	NC_027306.1	37183710	37189408	+	PREDICTED: ADP-ribosylation factor-like protein 1
106590472	178.233	-0.711888	0.166971	-4.26354	2.01e-05	0.00627707	XP_014037011.1	XM_014181536.1	NC_027328.1	26553945	26568507	-	PREDICTED: N-alpha-acetyltransferase 50-like isoform X2
106566654	1032.63	-0.305378	0.0718672	-4.2492	2.15e-05	0.00649286	XP_013990366.1	XM_014134891.1	NC_027312.1	16872541	16874167	+	PREDICTED: 14-3-3 protein beta/alpha-2
106572119	1545.25	-0.4786	0.112579	-4.25124	2.13e-05	0.00649286	XP_014001447.1	XM_014145972.1	NC_027314.1	71334382	71342314	-	PREDICTED: syntenin-1-like
106569310	358.777	-0.428587	0.100945	-4.24575	2.18e-05	0.0064964	XP_013996004.1	XM_014140529.1	NC_027313.1	32711232	32711885	-	PREDICTED: guanine nucleotide-binding protein G(I)/G(S)/G(O) subunit gamma-5-like
106583096	1928.44	-0.410302	0.0968718	-4.23552	2.28e-05	0.00661938	XP_014022387.1	XM_014166911.1	NC_027321.1	27179192	27207482	+	PREDICTED: F-actin-capping protein subunit beta isoform X2
106601115	148.571	-0.562373	0.132791	-4.23504	2.29e-05	0.00661938	XP_014048527.1	XM_014193052.1	NC_027300.1	32707925	32712938	+	PREDICTED: pinin-like
106587490	27014.1	0.343914	0.0813574	4.2272	2.37e-05	0.00675765	XP_014031399.1	XM_014175925.1	NC_027325.1	25757170	25758961	+	PREDICTED: 60S acidic ribosomal protein P2-like isoform X1
XR_001326262.1	341.043	-0.405054	0.0959173	-4.22296	2.41e-05	0.00679052	NA	NA	NA	NA	NA	NA	NA
100136375	766.816	-0.56309	0.13364	-4.21349	2.51e-05	0.00698448	NP_001117012.1	XM_014134422.1	NC_027312.1	7163826	7174074	-	tyrosine-protein kinase HCK
106588829	128.104	-0.985081	0.23412	-4.20759	2.58e-05	0.00707255	XP_014033764.1	XM_014178289.1	NC_027326.1	26221998	26224780	+	PREDICTED: pro-interleukin-16-like, partial
100196065	24830.2	0.39971	0.0951637	4.20024	2.67e-05	0.0071138	XP_014033322.1	XM_014177848.1	NC_027326.1	19835097	19837187	+	PREDICTED: 60S ribosomal protein L15 isoform X1
106601262	34215.6	0.278274	0.0662494	4.2004	2.66e-05	0.0071138	XP_014048815.1	XM_014193340.1	NC_027302.1	66425384	66428247	+	PREDICTED: 60S ribosomal protein L23
106601210	582.495	-0.508449	0.121147	-4.19695	2.71e-05	0.0071243	XP_014048706.1	XM_014193231.1	NC_027302.1	65016056	65020886	+	PREDICTED: heme-binding protein 1-like
106577194	45938.4	0.36439	0.0869308	4.19172	2.77e-05	0.00713423	XP_014010550.1	XM_014155075.1	NC_027301.1	11749230	11750993	+	PREDICTED: 40S ribosomal protein S9
106611934	65.8789	-0.943516	0.225139	-4.19082	2.78e-05	0.00713423	XP_014068093.1	XM_014212616.1	NC_027308.1	69731803	69752712	+	PREDICTED: lysine-specific demethylase 3B-like isoform X3
106581896	20.0176	0.989842	0.23685	4.17919	2.93e-05	0.00716312	XP_014019807.1	XM_014164333.1	NC_027320.1	18760330	18768557	+	PREDICTED: interferon alpha/beta receptor 1a-like isoform X1
106580659	147.752	-0.769363	0.183792	-4.18606	2.84e-05	0.00716312	XP_014017433.1	XM_014161958.1	NC_027301.1	24282736	24292672	-	PREDICTED: ras-related protein Rab-11A-like
106578881	113.133	-1.03165	0.246884	-4.17868	2.93e-05	0.00716312	XP_014013593.1	XM_014158118.1	NC_027318.1	41025370	41030520	+	PREDICTED: uncharacterized protein C17orf62 homolog isoform X2
106589524	94.9196	-1.12993	0.270246	-4.1811	2.9e-05	0.00716312	XP_014035091.1	XM_014179616.1	NC_027327.1	13498343	13538680	+	PREDICTED: MKL/myocardin-like protein 1 isoform X2
106584110	193.885	-0.406248	0.0975696	-4.16368	3.13e-05	0.00755956	XP_014024453.1	XM_014168978.1	NC_027301.1	34767775	34776426	+	PREDICTED: protein cornichon homolog 4 isoform X1
106587337	17.4342	1.58962	0.382315	4.15787	3.21e-05	0.00766316	XP_014031119.1	XM_014175644.1	NC_027325.1	20629808	20680568	+	PREDICTED: unconventional myosin-Ie isoform X1
100196813	44632.2	0.323371	0.0779979	4.14589	3.38e-05	0.00782045	NP_001135307.1	NM_001141835.1	NC_027309.1	67098963	67101699	+	60S ribosomal protein L27a
100195508	229.117	-0.545425	0.131577	-4.14528	3.39e-05	0.00782045	XP_014037000.1	XM_014181525.1	NC_027328.1	26798706	26833989	+	PREDICTED: SH3 domain-containing kinase-binding protein 1 isoform X1
100196691	38.9606	-0.960904	0.231723	-4.14677	3.37e-05	0.00782045	XP_014067109.1	XM_014211634.1	NC_027300.1	94313532	94317007	-	PREDICTED: heterogeneous nuclear ribonucleoprotein H3 isoform X1
106607493	97.7125	-0.638713	0.154289	-4.13971	3.48e-05	0.00792269	XP_014059965.1	XM_014204490.1	NC_027305.1	40540468	40554825	-	PREDICTED: ubiquitin-conjugating enzyme E2 Z-like
106568792	125.639	0.719113	0.174349	4.12456	3.71e-05	0.00829403	XP_013994931.1	XM_014139456.1	NC_027313.1	3527518	3528378	+	PREDICTED: E3 ubiquitin-protein ligase RNF182
106601562	2059.15	0.321414	0.0779361	4.12408	3.72e-05	0.00829403	XP_014049347.1	XM_014193870.1	NC_027302.1	74844315	74854513	+	PREDICTED: eukaryotic translation initiation factor 3 subunit D-like isoform X2
106583122	1432.08	-0.472147	0.11459	-4.12032	3.78e-05	0.00833899	XP_014022430.1	XM_014166955.1	NC_027321.1	25840190	25849892	-	PREDICTED: cell division control protein 42 homolog isoform X1
106600880	31.9201	-1.01281	0.24611	-4.11528	3.87e-05	0.00843155	XP_014048101.1	XM_014192627.1	NC_027302.1	54629279	54654173	-	PREDICTED: beta-1,4-mannosyl-glycoprotein 4-beta-N-acetylglucosaminyltransferase-like isoform X1
100380639	245.344	0.577549	0.14063	4.10686	4.01e-05	0.00848455	XP_014060402.1	XM_014204923.1	NC_027305.1	52227253	52306079	+	PREDICTED: unconventional myosin-VI isoform X5
106577218	36120.5	0.314166	0.0764318	4.11041	3.95e-05	0.00848455	XP_014010604.1	XM_014155129.1	NC_027317.1	27241710	27245841	-	PREDICTED: 40S ribosomal protein S24 isoform X5
106570440	277.752	-0.439687	0.107102	-4.10531	4.04e-05	0.00848455	XP_013998248.1	XM_014142774.1	NC_027313.1	76850211	76965882	+	PREDICTED: engulfment and cell motility protein 1-like isoform X1
100380349	455.259	-0.543479	0.132423	-4.10411	4.06e-05	0.00848455	XP_013991061.1	XM_014135586.1	NC_027312.1	40689549	40697774	-	PREDICTED: microtubule-associated protein RP/EB family member 1 isoform X1
106599155	41.0455	0.939124	0.22902	4.10062	4.12e-05	0.00852545	XP_014045740.1	XM_014190265.1	NW_012397900.1	759	2125	-	PREDICTED: uncharacterized protein LOC106599155, partial
106568958	28502.9	0.329088	0.0803673	4.0948	4.23e-05	0.00855565	XP_013995321.1	XM_014139846.1	NC_027313.1	12674631	12675562	+	PREDICTED: 40S ribosomal protein S28
106603492	269.561	-0.483422	0.118115	-4.09282	4.26e-05	0.00855565	XP_014052736.1	XM_014197261.1	NC_027303.1	52441417	52443225	+	PREDICTED: CCR4-NOT transcription complex subunit 8
106596164	251.21	-0.724599	0.17695	-4.09494	4.22e-05	0.00855565	XP_014042958.1	XM_014187483.1	NW_012358685.1	2615	3839	+	PREDICTED: histone-lysine N-methyltransferase SETD2-like
XR_001321721.1	8088.09	-0.536204	0.131107	-4.08983	4.32e-05	0.00858166	NA	NA	NA	NA	NA	NA	NA
106608644	257.771	0.4729	0.115795	4.08395	4.43e-05	0.00860074	XP_014062196.1	XM_014206720.1	NC_027306.1	12749208	12782705	+	PREDICTED: DENN domain-containing protein 4C-like isoform X2
106578694	3684.68	-0.406622	0.0995991	-4.08259	4.45e-05	0.00860074	XP_014013272.1	XM_014157797.1	NC_027318.1	29983518	29986758	+	PREDICTED: myosin regulatory light polypeptide 9-like
106609054	210.638	-0.418791	0.102484	-4.08639	4.38e-05	0.00860074	XP_014062889.1	XM_014207415.1	NC_027306.1	27434994	27490143	-	PREDICTED: phosphatidylinositol-binding clathrin assembly protein-like isoform X9
106564871	564.847	0.455288	0.112205	4.05765	4.96e-05	0.00948224	XP_013986825.1	XM_014131349.1	NC_027311.1	25736231	25903310	+	PREDICTED: cytoplasmic phosphatidylinositol transfer protein 1-like isoform X2
100196468	54.7111	-1.4737	0.36355	-4.05363	5.04e-05	0.00955656	NP_001134969.1	NM_001141497.1	NC_027305.1	4578479	4578967	-	Mannose-binding protein C
106566610	176.116	0.68409	0.169576	4.03411	5.48e-05	0.0101033	XP_013990264.1	XM_014134788.1	NC_027312.1	18410319	18441982	-	PREDICTED: FYVE, RhoGEF and PH domain-containing protein 3-like isoform X2
106605639	26.0222	-0.923904	0.228784	-4.03832	5.38e-05	0.0101033	XP_014056977.1	XM_014201500.1	NC_027304.1	65818383	65825045	-	PREDICTED: RNA-binding protein 42-like isoform X3
106583276	52.6675	-0.955964	0.236869	-4.03583	5.44e-05	0.0101033	XP_014022721.1	XM_014167244.1	NC_027321.1	33501058	33547474	+	PREDICTED: SAP domain-containing ribonucleoprotein-like isoform X3
106582666	34.5225	0.978957	0.243383	4.02229	5.76e-05	0.0103265	XP_014021417.1	XM_014165942.1	NC_027321.1	4682647	4683846	+	PREDICTED: DNA damage-inducible transcript 3 protein-like
106591684	116.803	0.910397	0.226126	4.02606	5.67e-05	0.0103265	XP_014038384.1	XM_014182909.1	NW_012345296.1	29462	31085	-	PREDICTED: GTPase IMAP family member 8-like
100380343	107.672	0.457866	0.113832	4.0223	5.76e-05	0.0103265	NP_001167099.1	XM_014145093.1	NC_027300.1	152032343	152150805	-	target of rapamycin complex 2 subunit MAPKAP1
106560562	132.349	-0.615065	0.152979	-4.02057	5.81e-05	0.0103265	XP_013979034.1	XM_014123559.1	NC_027309.1	47103696	47115039	+	PREDICTED: actin-related protein 2/3 complex subunit 5-like
106561926	390.486	0.410467	0.102314	4.01183	6.03e-05	0.0103534	XP_013981804.1	XM_014126329.1	NC_027310.1	8365322	8396816	-	PREDICTED: DNA damage-binding protein 1-like isoform X1
106590450	14075.6	0.364233	0.0906918	4.01616	5.92e-05	0.0103534	XP_014036982.1	XM_014181507.1	NC_027328.1	26154143	26155698	+	PREDICTED: 60S ribosomal protein L21
106592187	372.881	0.361585	0.0901236	4.0121	6.02e-05	0.0103534	XP_014038981.1	XM_014183506.1	NW_012347793.1	278	5090	+	PREDICTED: glutaredoxin-3-like
XR_001321537.1	5774.64	-0.520924	0.129808	-4.01302	5.99e-05	0.0103534	NA	NA	NA	NA	NA	NA	NA
106602658	218.802	0.541929	0.135239	4.00718	6.14e-05	0.0104703	XP_014050887.1	XM_014195412.1	NC_027303.1	18642719	18662173	+	PREDICTED: tyrosine-protein phosphatase non-receptor type 9-like
100136472	151.133	0.497409	0.124243	4.00352	6.24e-05	0.0104935	XP_014023168.1	XM_014167688.1	NC_027321.1	41327743	41346155	+	PREDICTED: ubiquitin carboxyl-terminal hydrolase 48 isoform X5
106577009	196.796	-0.502879	0.125634	-4.00272	6.26e-05	0.0104935	XP_014010121.1	XM_014154646.1	NC_027317.1	18365845	18382495	+	PREDICTED: phosphatidylinositol 3,4,5-trisphosphate 3-phosphatase and dual-specificity protein phosphatase PTEN-like isoform X2
106600700	35.4229	0.772787	0.193366	3.99649	6.43e-05	0.0106851	XP_014047737.1	XM_014192262.1	NC_027302.1	50518988	50590703	+	PREDICTED: transient receptor potential cation channel subfamily M member 4-like
106564307	128.684	0.526425	0.131828	3.99327	6.52e-05	0.0107434	XP_013985820.1	XM_014130345.1	NC_027311.1	8358152	8360000	-	PREDICTED: ABC transporter F family member 4-like
106579832	26.3447	-0.980515	0.246139	-3.98358	6.79e-05	0.011101	XP_014015563.1	XM_014160087.1	NC_027319.1	24596556	24599308	-	PREDICTED: AT-rich interactive domain-containing protein 5A-like isoform X2
106592959	15722	0.261507	0.0657171	3.97929	6.91e-05	0.0111236	XP_014039786.1	XM_014184311.1	NW_012349175.1	57	5186	+	PREDICTED: 60S ribosomal protein L23a
106605143	531.456	-0.649238	0.16308	-3.98111	6.86e-05	0.0111236	XP_014055971.1	XM_014200496.1	NC_027300.1	52332037	52335429	-	PREDICTED: calmodulin
106569170	41.1768	2.78335	0.700066	3.97583	7.01e-05	0.0111976	XP_013995698.1	XM_014140223.1	NC_027313.1	28273600	28287605	-	PREDICTED: desmocollin-2-like
106577739	371.987	-0.753762	0.189759	-3.97221	7.12e-05	0.0112805	XP_014011538.1	XM_014156063.1	NC_027301.1	14184525	14189425	+	PREDICTED: glyceraldehyde-3-phosphate dehydrogenase
100194648	6037.17	0.26757	0.0674715	3.96567	7.32e-05	0.0115043	NP_001133205.1	NM_001139733.1	NC_027321.1	41252136	41255818	+	ribosomal protein L10a-2
106565669	163.354	-0.740367	0.186856	-3.96223	7.43e-05	0.0115818	XP_013988495.1	XM_014133021.1	NC_027311.1	59384569	59401415	-	PREDICTED: guanine nucleotide-binding protein G(k) subunit alpha-like
106571489	163.797	0.359967	0.0909547	3.95765	7.57e-05	0.0117157	XP_014000129.1	XM_014144654.1	NC_027300.1	149798301	149818601	-	PREDICTED: interleukin-6 receptor subunit beta-like
XR_001325347.1	780.613	-0.842098	0.213279	-3.94834	7.87e-05	0.0120884	NA	NA	NA	NA	NA	NA	NA
106609058	21367.3	0.321568	0.0814881	3.9462	7.94e-05	0.0121053	XP_014062902.1	XM_014207427.1	NC_027306.1	27661479	27671979	+	PREDICTED: 40S ribosomal protein S4
106563631	66.5243	-0.564897	0.143263	-3.94308	8.04e-05	0.0121726	XP_013984861.1	XM_014129386.1	NC_027310.1	77794863	77795639	+	PREDICTED: B9 domain-containing protein 2
106570285	20137.1	0.361529	0.0918311	3.9369	8.25e-05	0.0123979	XP_013997912.1	XM_014142435.1	NC_027313.1	68237813	68239889	+	PREDICTED: 60S ribosomal protein L15
106575192	115.007	0.630877	0.160575	3.92888	8.53e-05	0.0127076	XP_014006996.1	XM_014151524.1	NC_027316.1	8158858	8191673	+	PREDICTED: tyrosine-protein phosphatase non-receptor type 4-like isoform X1
106577663	3822.73	-0.599517	0.152648	-3.92743	8.59e-05	0.0127076	XP_014011455.1	XM_014155980.1	NC_027317.1	54021876	54028851	-	PREDICTED: high affinity immunoglobulin epsilon receptor subunit gamma-like isoform X2
XR_001329944.1	64.7083	0.576352	0.147086	3.91846	8.91e-05	0.0129072	NA	NA	NA	NA	NA	NA	NA
106601467	101.076	-0.624406	0.159231	-3.92138	8.8e-05	0.0129072	XP_014049162.1	XM_014193687.1	NC_027302.1	72648540	72657507	-	PREDICTED: ras-related C3 botulinum toxin substrate 2
106574965	23.2867	-1.1302	0.288342	-3.91964	8.87e-05	0.0129072	XP_014006575.1	XM_014151101.1	NC_027315.1	83325138	83329174	-	PREDICTED: DDB1- and CUL4-associated factor 6-like isoform X1
106590668	27634.3	0.356914	0.0911372	3.91623	8.99e-05	0.012911	XP_014037298.1	XM_014181822.1	NC_027328.1	38224232	38241948	-	PREDICTED: 60S ribosomal protein L7-like isoform X2
106613993	24.9186	-1.24277	0.317442	-3.91497	9.04e-05	0.012911	XP_013978319.1	XM_014122844.1	NC_027300.1	9168298	9188727	+	PREDICTED: heme-binding protein 1-like
100196826	17.3147	-2.60937	0.666918	-3.91258	9.13e-05	0.0129483	NP_001135320.1	NM_001141848.1	NC_027321.1	11209349	11210892	+	Abhydrolase domain-containing protein 14B
XR_001324916.1	62.6865	0.867655	0.222612	3.89761	9.71e-05	0.0136797	NA	NA	NA	NA	NA	NA	NA
106569565	13.8723	1.08245	0.278382	3.88835	0.000100927	0.0136921	XP_013996514.1	XM_014141040.1	NC_027313.1	37380395	37382845	-	PREDICTED: glutamate-rich protein 2 isoform X1
106599215	66.2279	0.667027	0.171517	3.88899	0.000100661	0.0136921	XP_014045950.1	XM_014190367.1	NC_027300.1	3306220	3334372	+	PREDICTED: RNA-binding protein 25 isoform X2
106569837	777.572	0.481663	0.123952	3.88587	0.000101963	0.0136921	XP_013996960.1	XM_014141485.1	NC_027313.1	50756794	50791919	+	PREDICTED: casein kinase I isoform gamma-3-like isoform X2
106612432	46724.8	0.359325	0.0924369	3.88724	0.00010139	0.0136921	XP_014069020.1	XM_014213544.1	NC_027308.1	95919956	95930161	-	PREDICTED: 60S ribosomal protein L35a
106567521	37.0666	-0.681603	0.175246	-3.88941	0.000100487	0.0136921	XP_013992337.1	XM_014136858.1	NC_027312.1	54802237	54941561	+	PREDICTED: rap guanine nucleotide exchange factor 6-like isoform X5
106577668	37.7343	-0.739952	0.190153	-3.89136	9.97e-05	0.0136921	XP_014011460.1	XM_014155985.1	NC_027317.1	54137911	54149048	-	PREDICTED: interleukin-13 receptor subunit alpha-2-like
106603825	29.7732	-0.788745	0.202782	-3.88962	0.0001004	0.0136921	XP_014053470.1	XM_014197997.1	NC_027303.1	69284563	69474479	-	PREDICTED: rap guanine nucleotide exchange factor 6-like isoform X2
106603813	17.7414	-1.51407	0.389909	-3.88313	0.000103119	0.0137562	XP_014053444.1	XM_014197969.1	NC_027303.1	68420349	68421009	+	PREDICTED: CDKN2AIP N-terminal-like protein
106560598	34542.5	0.284154	0.0732396	3.87979	0.000104548	0.0138557	XP_013979110.1	XM_014123635.1	NC_027309.1	48873413	48874764	+	PREDICTED: 60S ribosomal protein L36
100286565	115.057	-0.56155	0.145007	-3.87258	0.00010769	0.0140961	NP_001139976.1	NM_001146504.1	NC_027308.1	34328252	34331531	-	serine palmitoyltransferase small subunit A
106573180	13.5054	-1.24259	0.320882	-3.87244	0.000107752	0.0140961	XP_014003409.1	XM_014147934.1	NC_027315.1	13738574	13910261	-	PREDICTED: transmembrane and TPR repeat-containing protein 2-like
106604454	14.2884	2.36344	0.611846	3.86281	0.000112092	0.0143191	XP_014054561.1	XM_014199085.1	NC_027304.1	20847951	20866469	-	PREDICTED: glycine receptor subunit alpha-4-like isoform X3
100380380	94.2194	0.546009	0.141365	3.86239	0.000112282	0.0143191	NP_001167136.1	NM_001173665.1	NC_027304.1	20815693	20822826	-	alpha-galactosidase A precursor
106613579	366.663	0.411656	0.106479	3.86609	0.000110592	0.0143191	XP_014071464.1	XM_014215989.1	NC_027309.1	13243904	13244815	-	PREDICTED: immediate early response gene 5 protein-like
XR_001323979.1	39.0736	-0.990931	0.256508	-3.86315	0.000111933	0.0143191	NA	NA	NA	NA	NA	NA	NA
106583050	101.616	-0.513306	0.13296	-3.86062	0.000113101	0.0143335	XP_014022293.1	XM_014166818.1	NC_027321.1	24274598	24276543	+	PREDICTED: 28S ribosomal protein S16, mitochondrial-like
106565346	576.793	1.03496	0.268938	3.84833	0.000118925	0.0146964	XP_013987820.1	XM_014132345.1	NC_027311.1	49826689	49834955	-	PREDICTED: peptidyl-prolyl cis-trans isomerase FKBP5-like
106611504	21101.4	0.310823	0.0808086	3.84641	0.000119859	0.0146964	XP_014067245.1	XM_014211770.1	NC_027308.1	49222561	49226243	+	PREDICTED: 60S ribosomal protein L36a-like
106571576	170.239	-0.385345	0.100109	-3.84924	0.000118485	0.0146964	XP_014000277.1	XM_014144802.1	NC_027314.1	47875962	47879544	+	PREDICTED: N-alpha-acetyltransferase 30-like
106570422	110.487	-0.772244	0.200508	-3.85144	0.000117424	0.0146964	XP_013998212.1	XM_014142737.1	NC_027300.1	145874229	145887114	+	PREDICTED: serine/threonine-protein phosphatase 6 catalytic subunit-like
106566700	45.8826	-0.905689	0.23552	-3.84549	0.000120314	0.0146964	XP_013990470.1	XM_014134995.1	NC_027312.1	21766083	21768017	+	PREDICTED: NADH dehydrogenase
106611866	11.8978	-1.56531	0.406934	-3.8466	0.000119768	0.0146964	XP_014067958.1	XM_014212483.1	NC_027308.1	68668900	68674139	+	PREDICTED: SUMO-interacting motif-containing protein 1
106585505	85.6668	0.621226	0.161966	3.83552	0.000125298	0.0148909	XP_014027264.1	XM_014171786.1	NC_027323.1	23637117	23656691	+	PREDICTED: lysine-specific demethylase 2B-like isoform X5
106590737	298.962	0.506585	0.132244	3.8307	0.000127781	0.0148909	XP_014037371.1	XM_014181896.1	NW_012341875.1	34542	53618	+	PREDICTED: E3 ubiquitin-protein ligase RBBP6-like, partial
106574999	48385.5	0.448767	0.117065	3.83348	0.000126344	0.0148909	XP_014006603.1	XM_014151128.1	NC_027315.1	85843014	85851914	+	PREDICTED: translationally-controlled tumor protein homolog
106588804	228.568	0.363908	0.0948704	3.83584	0.000125134	0.0148909	XP_014033719.1	XM_014178244.1	NC_027326.1	24347049	24372475	+	PREDICTED: SWI/SNF complex subunit SMARCC1-like
100196611	9160.86	0.34958	0.0911628	3.83467	0.000125732	0.0148909	NP_001135112.1	NM_001141640.1	NC_027308.1	87765179	87788672	-	Elongation factor 1-gamma
106590178	115.035	-0.530931	0.138393	-3.8364	0.000124852	0.0148909	XP_014036350.1	XM_014180877.1	NC_027328.1	13664896	13687405	+	PREDICTED: poly(U)-binding-splicing factor PUF60-like isoform X1
106585927	316.031	-0.533925	0.139048	-3.83986	0.000123106	0.0148909	XP_014028147.1	XM_014172672.1	NC_027301.1	42015372	42028789	-	PREDICTED: actin-related protein 2-A
106570342	23.0235	-1.164	0.303861	-3.83071	0.000127774	0.0148909	XP_013998015.1	XM_014142539.1	NC_027313.1	71129480	71140558	+	PREDICTED: non-canonical poly(A) RNA polymerase PAPD7 isoform X2
106586112	369.631	-0.506819	0.132397	-3.82801	0.000129182	0.0149004	XP_014028458.1	XM_014172983.1	NC_027324.1	7722369	7750666	+	PREDICTED: actin-related protein 3-like
106574243	87.594	-0.74446	0.194491	-3.82773	0.000129332	0.0149004	XP_014005448.1	XM_014149973.1	NC_027315.1	65866076	65873145	+	PREDICTED: mitogen-activated protein kinase kinase kinase 2-like
100195124	1206.1	0.289203	0.0756492	3.82294	0.000131868	0.0149379	XP_014050106.1	XM_014194631.1	NC_027303.1	3329602	3334209	+	PREDICTED: polyadenylate-binding protein-interacting protein 2B isoform X1
100195055	3546.9	-0.54812	0.143293	-3.82517	0.000130681	0.0149379	XP_013996978.1	XM_014141503.1	NC_027313.1	56824918	56830903	+	PREDICTED: adenylyl cyclase-associated protein 1 isoform X1
100136537	20.4503	-2.11767	0.55377	-3.8241	0.00013125	0.0149379	XP_014004846.1	XM_014149371.1	NC_027315.1	43456701	43457657	-	PREDICTED: ubiquitin-60S ribosomal protein L40
106572813	14.0665	1.43765	0.376952	3.81389	0.000136796	0.0150194	XP_014002784.1	XM_014147309.1	NC_027314.1	95092069	95105993	+	PREDICTED: tumor necrosis factor receptor superfamily member 5-like
100196361	34635.4	0.312286	0.0818265	3.81645	0.000135387	0.0150194	NP_001134862.1	XM_014142349.1	NC_027300.1	146316562	146319235	-	60S ribosomal protein L12
106577118	36099.2	0.288306	0.0754861	3.81932	0.000133819	0.0150194	XP_014010339.1	XM_014154864.1	NC_027317.1	24395044	24397378	-	PREDICTED: ubiquitin-40S ribosomal protein S27a
XR_001323861.1	379.944	-0.444425	0.116541	-3.81346	0.000137032	0.0150194	NA	NA	NA	NA	NA	NA	NA
100195010	709.355	-0.660589	0.173209	-3.81382	0.000136832	0.0150194	NP_001133511.1	XM_014138161.1	NC_027312.1	89998912	90010907	+	FYN-binding protein
106603553	93.1837	-0.83406	0.218697	-3.81376	0.000136866	0.0150194	XP_014052872.1	XM_014197398.1	NC_027303.1	48360815	48375590	-	PREDICTED: SAM domain-containing protein SAMSN-1-like isoform X1
100194674	55.1311	-0.693795	0.182139	-3.80916	0.000139441	0.0152013	XP_014056793.1	XM_014201318.1	NC_027304.1	64261594	64265619	-	PREDICTED: oxidation resistance protein 1
106573861	621.905	0.317919	0.0835219	3.80641	0.000140997	0.0152887	XP_014004747.1	XM_014149272.1	NC_027315.1	41778208	41784295	-	PREDICTED: serine/arginine-rich splicing factor 11-like
106563517	17282.2	0.299629	0.0788104	3.80189	0.000143594	0.0154056	XP_013984647.1	XM_014129172.1	NC_027310.1	74845685	74846930	+	PREDICTED: 60S acidic ribosomal protein P2-like
106566253	33.6153	-0.98837	0.259957	-3.80205	0.000143505	0.0154056	XP_013989622.1	XM_014134147.1	NC_027300.1	131864188	131864877	+	PREDICTED: small nuclear ribonucleoprotein Sm D3-like
106588651	267.236	0.482037	0.127131	3.79166	0.000149646	0.0159704	XP_014033312.1	XM_014177837.1	NC_027326.1	19372650	19379961	-	PREDICTED: CTP synthase 1-like
106573911	417.196	0.360729	0.0952868	3.78572	0.000153263	0.0162708	XP_014004839.1	XM_014149364.1	NC_027315.1	43387491	43400831	-	PREDICTED: probable ATP-dependent RNA helicase DDX49
106584361	418.876	0.659928	0.174752	3.77638	0.000159126	0.016632	XP_014025062.1	XM_014169581.1	NC_027322.1	29060238	29168805	-	PREDICTED: nuclear factor 1 C-type-like isoform X7
106565198	516.929	-0.470995	0.124644	-3.77874	0.000157624	0.016632	XP_013987532.1	XM_014132057.1	NC_027311.1	43490365	43503880	-	PREDICTED: WD repeat-containing protein 1-like
100306744	67.2821	-0.735093	0.194652	-3.77644	0.000159087	0.016632	XP_014053908.1	XM_014198433.1	NC_027300.1	52138662	52152742	+	PREDICTED: rho-related GTP-binding protein RhoQ isoform X1
106573472	179.381	-0.479483	0.127206	-3.76934	0.00016368	0.0170202	XP_014004033.1	XM_014148558.1	NC_027301.1	2063339	2066332	-	PREDICTED: casein kinase II subunit beta-like
100195403	322.21	0.480983	0.127652	3.76793	0.00016461	0.0170296	NP_001133904.1	XM_014166992.1	NC_027321.1	29232968	29238349	-	inositol hexaphosphate kinase 2
100195753	26914.1	0.331363	0.0879815	3.76628	0.000165697	0.0170551	NP_001134254.1	NM_001140782.1	NC_027303.1	32297384	32305104	+	40S ribosomal protein S14
106563440	177.927	0.401484	0.106697	3.76283	0.000168	0.0172047	XP_013984487.1	XM_014129014.1	NC_027310.1	76591564	76604975	-	PREDICTED: U2 snRNP-associated SURP motif-containing protein-like isoform X1
106611195	130.663	0.649217	0.172683	3.75958	0.000170201	0.0172563	XP_014066633.1	XM_014211158.1	NC_027308.1	32711756	32747066	+	PREDICTED: tectonin beta-propeller repeat-containing protein 2
106566692	152.059	-0.591623	0.157364	-3.75957	0.000170206	0.0172563	XP_013990455.1	XM_014134980.1	NC_027312.1	21925340	21927368	+	PREDICTED: charged multivesicular body protein 4b-like
106584994	176.115	-0.379703	0.101052	-3.75749	0.000171626	0.0173138	XP_014026187.1	XM_014170711.1	NC_027323.1	15642753	15652331	-	PREDICTED: serine/arginine-rich splicing factor 9
106602985	1357.7	0.276318	0.0735644	3.75613	0.000172559	0.0173217	XP_014051581.1	XM_014196106.1	NC_027300.1	4552456	4556638	+	PREDICTED: serine/arginine-rich splicing factor 5-like
100286484	107.375	-0.666326	0.177476	-3.75446	0.000173716	0.017352	XP_014036560.1	XM_014181085.1	NC_027328.1	20031626	20036725	+	PREDICTED: neuroguidin
106612671	39.1274	0.936603	0.250378	3.74075	0.00018347	0.0176513	XP_014069546.1	XM_014214072.1	NC_027308.1	102718136	102741313	+	PREDICTED: ubiquitin carboxyl-terminal hydrolase 2-like isoform X1
106567293	3076.32	0.394469	0.105455	3.74063	0.000183562	0.0176513	XP_013991910.1	XM_014136435.1	NC_027312.1	43442344	43449034	-	PREDICTED: 40S ribosomal protein S10-like isoform X2
106578208	471.384	0.347662	0.0929383	3.74078	0.000183453	0.0176513	XP_014012328.1	XM_014156853.1	NC_027301.1	12711269	12716685	-	PREDICTED: zinc finger protein 574-like
100195915	1284.66	0.300685	0.0802532	3.7467	0.000179174	0.0176513	NP_001134416.1	NM_001140944.1	NC_027302.1	67187705	67195141	+	eukaryotic translation initiation factor 3 subunit G
100195530	255.873	-0.60912	0.162607	-3.74596	0.000179707	0.0176513	NP_001134031.1	NM_001140559.1	NC_027304.1	56375413	56382066	+	Ras-related protein Rab-11A
106595993	61.4253	-0.683708	0.182734	-3.74154	0.000182895	0.0176513	XP_014042803.1	XM_014187328.1	NC_027302.1	207067	214947	+	PREDICTED: transcription elongation factor A protein 1-like
106577523	147.026	-0.729588	0.194734	-3.74659	0.000179252	0.0176513	XP_014011096.1	XM_014155620.1	NC_027317.1	46015519	46046193	-	PREDICTED: metastasis-associated protein MTA2-like isoform X2
106610432	54.4876	-0.929243	0.24843	-3.74047	0.000183677	0.0176513	XP_014065275.1	XM_014209800.1	NC_027307.1	21404170	21411107	-	PREDICTED: C-type lectin domain family 4 member F-like
106587533	278.587	-0.248158	0.0666086	-3.72562	0.000194836	0.0186354	XP_014031474.1	XM_014175999.1	NC_027325.1	27541602	27544995	+	PREDICTED: coatomer subunit beta-like
100194986	958.045	0.327553	0.0880828	3.7187	0.000200253	0.0189745	XP_014056855.1	NM_001140015.1	NC_027304.1	67372109	67381110	+	PREDICTED: zinc finger protein 576 isoform X1
106560964	57.9467	-0.755637	0.203149	-3.71961	0.00019953	0.0189745	XP_013979928.1	XM_014124453.1	NC_027309.1	74427890	74477835	-	PREDICTED: low-density lipoprotein receptor-related protein 5-like isoform X2
XR_001322325.1	26.8539	-1.38883	0.374358	-3.7099	0.000207341	0.0195546	NA	NA	NA	NA	NA	NA	NA
106609547	78.2672	0.72317	0.195248	3.70386	0.000212342	0.0199336	XP_014063956.1	XM_014208481.1	NC_027300.1	74651011	74783755	+	PREDICTED: sorting nexin-29-like
106564527	27.3484	-1.05296	0.284617	-3.69957	0.000215963	0.0201801	XP_013986125.1	XM_014130650.1	NC_027311.1	14502569	14506404	-	PREDICTED: hematopoietic lineage cell-specific protein-like
106606204	482.302	0.455988	0.123466	3.69324	0.000221416	0.0205268	XP_014057816.1	XM_014202341.1	NC_027305.1	623095	653769	-	PREDICTED: COP9 signalosome complex subunit 1-like isoform X2
106613901	214.607	0.345282	0.0935352	3.69146	0.000222969	0.0205268	XP_014072124.1	XM_014216650.1	NC_027309.1	25467767	25488678	-	PREDICTED: epidermal growth factor receptor substrate 15-like isoform X3
106601336	1932.3	-0.241197	0.0653746	-3.68946	0.000224735	0.0205268	XP_014048943.1	XM_014193467.1	NC_027302.1	68632504	68652321	+	PREDICTED: myosin-9-like isoform X2
106608292	202.181	-0.496599	0.134596	-3.68954	0.000224663	0.0205268	XP_014061630.1	XM_014206155.1	NC_027305.1	83167598	83177199	+	PREDICTED: transmembrane emp24 domain-containing protein 10-like
106578367	35.0325	-0.85677	0.232082	-3.69167	0.000222786	0.0205268	XP_014012604.1	XM_014157129.1	NC_027300.1	20234515	20237155	+	PREDICTED: hydroxymethylglutaryl-CoA lyase, mitochondrial-like
106581233	65.1741	-0.657061	0.178335	-3.68441	0.000229233	0.0208438	XP_014018633.1	XM_014163158.1	NC_027301.1	22502224	22504309	-	PREDICTED: methyltransferase-like protein 6
106605243	622.518	-0.664064	0.180662	-3.67573	0.000237172	0.0214693	XP_014056150.1	XM_014200675.1	NC_027304.1	54781064	54782608	-	PREDICTED: uncharacterized protein LOC106605243
106583413	70.1995	-0.784769	0.213687	-3.67252	0.000240167	0.0216439	XP_014023020.1	XM_014167545.1	NC_027321.1	43799689	43819905	+	PREDICTED: WD repeat-containing protein 1-like isoform X1
106570531	181.993	-0.559942	0.152776	-3.6651	0.000247238	0.0221825	XP_013998435.1	XM_014142960.1	NC_027313.1	80307293	80316037	+	PREDICTED: transformer-2 protein homolog alpha-like
106603198	41.2325	0.813375	0.222063	3.66281	0.000249464	0.0222837	XP_014052005.1	XM_014196531.1	NC_027303.1	38524515	38531038	+	PREDICTED: period circadian protein homolog 1-like
106583166	2281.78	-0.666762	0.182107	-3.66138	0.000250865	0.0223104	XP_014022529.1	XM_014167034.1	NC_027301.1	29558795	29567018	-	PREDICTED: protein OSCP1-like isoform X3
100195637	235.822	-0.431014	0.117864	-3.65686	0.000255325	0.0223796	NP_001134138.1	XM_014137435.1	NC_027312.1	80289008	80292888	-	Charged multivesicular body protein 1b
106576681	254.622	-0.509158	0.139304	-3.65502	0.000257161	0.0223796	XP_014009460.1	XM_014153984.1	NC_027317.1	13468831	13472220	+	PREDICTED: core histone macro-H2A.2-like
100194938	163.326	-0.719505	0.196846	-3.65517	0.000257014	0.0223796	NP_001133439.1	NM_001139967.1	NC_027300.1	74101758	74105555	+	ATP-dependent DNA helicase 2 subunit 1
100194581	15.6155	-1.48278	0.405323	-3.65828	0.000253914	0.0223796	NP_001133139.1	NM_001139667.1	NC_027313.1	78615963	78619410	+	vacuolar protein sorting-associated protein 28 homolog
XR_001328922.1	19.4935	-2.8656	0.783325	-3.65825	0.000253944	0.0223796	NA	NA	NA	NA	NA	NA	NA
106563229	28.3452	-1.05552	0.289055	-3.65164	0.000260569	0.0225793	XP_013984091.1	XM_014128616.1	NC_027310.1	69638712	69639632	+	PREDICTED: uncharacterized protein LOC106563229
106584167	14425.8	0.325495	0.0892071	3.64876	0.000263513	0.0227372	XP_014024589.1	XM_014169114.1	NC_027322.1	16529745	16535071	-	PREDICTED: 60S ribosomal protein L5
106565381	229.706	0.311602	0.0855382	3.64284	0.000269649	0.0228279	XP_013987905.1	XM_014132430.1	NC_027311.1	51608264	51620354	-	PREDICTED: transforming acidic coiled-coil-containing protein 1-like isoform X3
100286555	7034.95	0.309669	0.0849486	3.64536	0.000267016	0.0228279	NP_001139966.1	NM_001146494.1	NC_027309.1	92590503	92596720	+	40S ribosomal protein S17
106565815	248.45	-0.455092	0.124929	-3.6428	0.000269685	0.0228279	XP_013988853.1	XM_014133378.1	NC_027311.1	68854826	68856272	+	PREDICTED: actin-related protein 2/3 complex subunit 4-like
100195386	146.153	-0.621755	0.170582	-3.64491	0.000267482	0.0228279	NP_001133887.1	NM_001140415.1	NC_027303.1	55296525	55302388	+	Proteasome assembly chaperone 1
106572979	518.699	-0.7135	0.195892	-3.64232	0.000270193	0.0228279	XP_014003050.1	XM_014147575.1	NC_027314.1	102778259	102779404	+	PREDICTED: 60S acidic ribosomal protein P2-like
106607380	18.0743	7.54152	2.07395	3.63631	0.000276572	0.0230784	XP_014059773.1	XM_014204298.1	NC_027305.1	34498493	34499083	+	PREDICTED: hemoglobin subunit beta-1-like
106570647	23723.7	0.419714	0.115388	3.6374	0.000275402	0.0230784	XP_013998593.1	XM_014143118.1	NC_027313.1	86002039	86005526	-	PREDICTED: 60S ribosomal protein L14-like
106586984	400.759	-3.70074	1.01771	-3.63635	0.000276526	0.0230784	XP_014030247.1	XM_014174772.1	NC_027325.1	9996864	10017446	+	PREDICTED: high choriolytic enzyme 1-like
106564663	379.603	0.525477	0.144813	3.62867	0.000284886	0.0234581	XP_013986338.1	XM_014130863.1	NC_027311.1	20847654	20857117	-	PREDICTED: uncharacterized protein LOC106564663 isoform X3
106602686	56.3698	-0.578958	0.159555	-3.62859	0.000284977	0.0234581	XP_014050944.1	XM_014195469.1	NC_027303.1	19581965	19585562	+	PREDICTED: cyclin-dependent kinase 2-associated protein 2-like
106580642	76.4065	-0.610745	0.168347	-3.62789	0.00028575	0.0234581	XP_014017394.1	XM_014161919.1	NC_027319.1	41828536	41829837	+	PREDICTED: high mobility group-T protein-like
106593286	65.8982	-1.21421	0.334623	-3.62858	0.000284987	0.0234581	XP_014040100.1	XM_014184626.1	NW_012349819.1	105	10290	+	PREDICTED: unconventional myosin-Ie-like isoform X1
106565904	14740.3	0.312078	0.0862077	3.62008	0.000294516	0.0240803	XP_013989053.1	XM_014133578.1	NC_027311.1	62890160	62899710	+	PREDICTED: 60S ribosomal protein L22
XR_001324904.1	2542.56	0.764249	0.211215	3.61834	0.000296493	0.0241446	NA	NA	NA	NA	NA	NA	NA
100380818	1065.77	0.317491	0.0878096	3.61568	0.000299566	0.0242972	NP_001167411.1	NM_001173940.1	NC_027318.1	66040568	66065075	-	Eukaryotic translation initiation factor 3 subunit E-interacting protein
106578667	363.017	-0.498698	0.138019	-3.61326	0.000302369	0.0243153	XP_014013208.1	XM_014157733.1	NC_027318.1	31347615	31374667	+	PREDICTED: poly(U)-binding-splicing factor PUF60-like isoform X1
100380446	96.0318	-0.553518	0.153228	-3.61239	0.000303387	0.0243153	XP_014000192.1	NM_001173730.1	NC_027314.1	47941508	47959514	+	PREDICTED: zinc finger protein 410 isoform X1
100286682	21.9301	-1.29643	0.358714	-3.61411	0.00030138	0.0243153	NP_001140094.1	NM_001146622.1	NC_027304.1	1179386	1180694	+	Pancreatic secretory trypsin inhibitor precursor
106568967	189.928	0.426116	0.11808	3.60871	0.000307719	0.0245654	XP_013995340.1	XM_014139865.1	NC_027313.1	12298057	12323986	-	PREDICTED: lysine-specific demethylase 4A-like isoform X2
XR_001326001.1	42.1864	-1.71334	0.475008	-3.60698	0.000309787	0.0246335	NA	NA	NA	NA	NA	NA	NA
106580617	88.5161	0.543473	0.150853	3.60267	0.000314966	0.0247771	XP_014017339.1	XM_014161866.1	NC_027319.1	39522592	39527244	-	PREDICTED: RING finger protein 37-like isoform X1
106608748	36.5483	-0.713113	0.197953	-3.60243	0.000315258	0.0247771	XP_014062333.1	XM_014206858.1	NC_027306.1	18057857	18061024	-	PREDICTED: high affinity immunoglobulin epsilon receptor subunit gamma-like isoform X2
106571222	105.296	-1.12556	0.312386	-3.6031	0.000314446	0.0247771	XP_013999489.1	XM_014144014.1	NC_027314.1	24835261	24837305	+	PREDICTED: NF-kappa-B inhibitor alpha-like
106566669	13653.1	0.32608	0.0906189	3.59837	0.000320221	0.0250699	XP_013990395.1	XM_014134920.1	NC_027312.1	16492296	16497085	+	PREDICTED: 60S ribosomal protein L32
106585281	420.241	0.307964	0.0859039	3.58498	0.000337101	0.02629	XP_014026810.1	XM_014171335.1	NC_027323.1	17653443	17657877	+	PREDICTED: zinc finger CCHC domain-containing protein 8-like
106604876	963.028	0.552296	0.154353	3.57813	0.000346066	0.0267089	XP_014055455.1	XM_014199980.1	NC_027304.1	35681179	35849422	+	PREDICTED: protocadherin gamma-A12-like isoform X13
106588465	1498.18	0.444931	0.124333	3.57856	0.000345493	0.0267089	XP_014033006.1	XM_014177530.1	NC_027326.1	8055579	8060569	+	PREDICTED: adenylate kinase 2, mitochondrial isoform X2
100194646	108.67	-0.825562	0.230742	-3.57786	0.000346425	0.0267089	XP_014031948.1	XM_014176473.1	NC_027325.1	38204565	38208971	+	PREDICTED: proteasome (prosome, macropain) 26S subunit, non-ATPase, 13 isoform X1
106588555	240.654	-0.775244	0.21675	-3.57666	0.000348007	0.0267293	XP_014033161.1	XM_014177686.1	NC_027326.1	14974522	14981764	+	PREDICTED: translocon-associated protein subunit beta
100380519	2346.72	-0.779532	0.218233	-3.57202	0.000354242	0.0271055	NP_001167275.1	NM_001173804.1	NC_027313.1	57633496	57648175	+	Splicing factor U2AF 65 kDa subunit
106571578	352.226	-0.271763	0.0761221	-3.5701	0.000356846	0.0272021	XP_014000280.1	XM_014144805.1	NC_027314.1	47715647	47732380	-	PREDICTED: pre-mRNA-processing factor 39 isoform X2
100196711	1388.2	-0.443806	0.124392	-3.5678	0.000359989	0.027339	NP_001135205.1	NM_001141733.1	NC_027316.1	43435356	43446208	-	Rab GDP dissociation inhibitor beta
106562189	39.3289	-0.843131	0.236461	-3.56562	0.000362992	0.0274642	XP_013982357.1	XM_014126882.1	NC_027310.1	15480208	15482339	+	PREDICTED: sulfotransferase family cytosolic 2B member 1-like
XR_001325014.1	1209.09	0.495842	0.139249	3.56083	0.000369689	0.0277637	NA	NA	NA	NA	NA	NA	NA
106613809	191.445	0.464076	0.130318	3.56109	0.00036932	0.0277637	XP_014071914.1	XM_014216439.1	NC_027309.1	21482051	21492626	+	PREDICTED: UBX domain-containing protein 6 isoform X1
106605899	6871.83	0.29765	0.0837913	3.55227	0.000381919	0.0285763	XP_014057375.1	XM_014201900.1	NC_027304.1	71782234	71784613	+	PREDICTED: 40S ribosomal protein S27-like isoform X1
106584345	280.521	0.372912	0.105025	3.55071	0.000384199	0.0286412	XP_014025023.1	XM_014169549.1	NC_027322.1	28142704	28146700	-	PREDICTED: tetratricopeptide repeat protein 14 isoform X1
106594207	111.233	0.485021	0.136691	3.5483	0.000387726	0.0287983	XP_014041058.1	XM_014185583.1	NW_012352116.1	1563	9031	+	PREDICTED: RING finger protein 145-like
100306841	799.41	0.319924	0.090206	3.54659	0.000390255	0.0288803	NP_001158852.1	NM_001165380.1	NC_027325.1	8491338	8518569	-	DNA damage-binding protein 1
106573080	52.0258	0.490382	0.138419	3.54273	0.000396007	0.0290936	XP_014003229.1	XM_014147755.1	NC_027315.1	4441292	4461217	-	PREDICTED: dynamin-1-like protein isoform X1
106586813	9865.38	-0.259928	0.0733652	-3.54294	0.000395695	0.0290936	XP_014029967.1	XM_014174492.1	NC_027324.1	43580284	43580536	-	PREDICTED: thymosin beta-12
106564685	780.165	-0.862093	0.243664	-3.53804	0.000403116	0.029509	XP_013986401.1	XM_014130926.1	NC_027311.1	19765477	19783298	+	PREDICTED: myosin-9-like isoform X1
106580428	538.847	-0.533234	0.15078	-3.53651	0.000405453	0.0295732	XP_014016959.1	XM_014161484.1	NC_027319.1	30093676	30095176	+	PREDICTED: dynein light chain 1, cytoplasmic
106571980	689.441	0.2609	0.0737956	3.53544	0.000407098	0.0295869	XP_014001084.1	XM_014145607.1	NC_027314.1	62628648	62637204	+	PREDICTED: lethal(3)malignant brain tumor-like protein 1 isoform X1
106605606	214.269	0.493839	0.139729	3.53426	0.000408921	0.0296132	XP_014056915.1	XM_014201440.1	NC_027304.1	67088312	67090183	-	PREDICTED: maternal B9.15 protein-like
106562850	397.261	-0.511356	0.144762	-3.5324	0.000411811	0.0297163	XP_013983369.1	XM_014127894.1	NC_027310.1	45776593	45790058	-	PREDICTED: lymphocyte-specific protein 1-like
106571941	24034.6	0.321589	0.0911723	3.52726	0.00041988	0.0300844	XP_014001008.1	XM_014145531.1	NC_027314.1	61846051	61860169	-	PREDICTED: nascent polypeptide-associated complex subunit alpha-like isoform X3
106596174	19.0894	-1.81417	0.514263	-3.5277	0.000419181	0.0300844	XP_014042965.1	XM_014187490.1	NW_012358723.1	2446	3993	+	PREDICTED: eukaryotic translation initiation factor 3 subunit H
106560478	55.9131	-0.623842	0.176982	-3.52489	0.000423663	0.0301348	XP_013978913.1	XM_014123438.1	NC_027309.1	42707631	42725973	-	PREDICTED: dolichyl pyrophosphate Man9GlcNAc2 alpha-1,3-glucosyltransferase
106566367	98.7782	-0.676231	0.191892	-3.52403	0.000425041	0.0301348	XP_013989789.1	XM_014134314.1	NC_027312.1	5347897	5358708	-	PREDICTED: synaptophysin-like protein 1
106604416	15.2226	-2.28942	0.649616	-3.52427	0.000424653	0.0301348	XP_014054491.1	XM_014199016.1	NC_027304.1	16625385	16626532	+	PREDICTED: HRAS-like suppressor 3
106584367	221.297	0.84677	0.240398	3.52237	0.000427712	0.0302185	XP_014025070.1	XM_014169595.1	NC_027322.1	29296387	29298663	+	PREDICTED: uncharacterized protein LOC106584367
106608218	465.712	0.511549	0.145584	3.51378	0.000441778	0.0309623	XP_014061525.1	XM_014206050.1	NC_027305.1	77903545	77913068	-	PREDICTED: RNA-binding protein 25-like, partial
106602389	2393.79	-0.859436	0.244634	-3.51315	0.00044282	0.0309623	XP_014050467.1	XM_014194992.1	NC_027303.1	11115037	11116057	-	PREDICTED: high mobility group protein B2-like isoform X2
106590211	16.7427	-1.78176	0.506989	-3.51439	0.000440765	0.0309623	XP_014036452.1	XM_014180979.1	NC_027328.1	15978366	15984917	-	PREDICTED: transmembrane protein 241 isoform X1
106587881	13.9821	1.34463	0.383307	3.50797	0.000451541	0.0313558	XP_014032014.1	XM_014176545.1	NC_027301.1	46137212	46148277	-	PREDICTED: zinc finger protein Aiolos-like
106579491	105.285	-0.449612	0.128158	-3.50825	0.000451057	0.0313558	XP_014015033.1	XM_014159712.1	NC_027300.1	20471862	20559033	-	PREDICTED: runt-related transcription factor 3-like isoform X2
106566467	110.628	-0.498543	0.142206	-3.50578	0.000455278	0.0315074	XP_013990012.1	XM_014134537.1	NC_027300.1	130097008	130106617	-	PREDICTED: putative tRNA (cytidine(32)/guanosine(34)-2\'-O)-methyltransferase
XR_001323817.1	72.7946	0.75151	0.214648	3.50112	0.000463306	0.0319539	NA	NA	NA	NA	NA	NA	NA
XR_001327636.1	104.835	-0.427689	0.122306	-3.49688	0.000470737	0.0323564	NA	NA	NA	NA	NA	NA	NA
106567792	69.1523	-0.573874	0.164168	-3.49565	0.000472908	0.0323958	XP_013993609.1	XM_014138060.1	NC_027300.1	14654955	14725189	+	PREDICTED: kinesin-like protein KIF13B isoform X4
106587120	88.7049	-0.639103	0.182884	-3.49458	0.000474816	0.032417	XP_014030628.1	XM_014175153.1	NC_027301.1	48079580	48081211	-	PREDICTED: small ubiquitin-related modifier 2-like
106588672	36.385	1.04761	0.300472	3.48654	0.000489318	0.0331836	XP_014033369.1	XM_014177894.1	NC_027326.1	20115092	20244465	+	PREDICTED: retinoic acid receptor beta-like isoform X1
106602554	207.8	0.420054	0.120462	3.48704	0.000488404	0.0331836	XP_014050729.1	XM_014195245.1	NC_027300.1	38864221	38892903	-	PREDICTED: alpha-(1,6)-fucosyltransferase-like
106583485	244.816	0.325845	0.093532	3.48378	0.000494386	0.0334155	XP_014023192.1	XM_014167717.1	NC_027321.1	41036395	41041164	+	PREDICTED: synaptonemal complex protein 3-like isoform X2
106607381	39.073	1.71577	0.492954	3.48058	0.000500332	0.0335227	XP_014059774.1	XM_014204299.1	NC_027305.1	34433256	34433981	+	PREDICTED: hemoglobin subunit alpha-2-like
106591906	119.042	0.512364	0.147245	3.47966	0.000502046	0.0335227	XP_014038655.1	XM_014183180.1	NC_027301.1	62535662	62536962	-	PREDICTED: tuberin-like
106605771	135.043	-0.3959	0.113791	-3.47918	0.000502953	0.0335227	XP_014057175.1	XM_014201700.1	NC_027304.1	69305313	69310283	+	PREDICTED: uncharacterized protein LOC106605771 isoform X1
100286415	241.798	-0.624441	0.179426	-3.48022	0.000500994	0.0335227	NP_001159729.1	NM_001166257.1	NC_027303.1	61681751	61684243	-	F-box only protein 50
106578075	99.1859	-0.628776	0.180806	-3.47762	0.000505891	0.0335227	XP_014012130.1	XM_014156655.1	NC_027317.1	66011755	66040073	+	PREDICTED: uncharacterized protein LOC106578075
106584449	3579.32	-0.867527	0.249444	-3.47784	0.000505468	0.0335227	XP_014025279.1	XM_014169804.1	NC_027322.1	33101996	33103942	-	PREDICTED: complement factor D-like
100196577	28413.1	0.324557	0.0933914	3.47524	0.0005104	0.0337114	NP_001135078.1	NM_001141606.1	NC_027305.1	25633004	25636727	+	60S ribosomal protein L3
106566534	30.1272	4.24467	1.22301	3.47067	0.000519159	0.033958	XP_013990108.1	XM_014134633.1	NC_027312.1	12166226	12167822	-	PREDICTED: complement C1q tumor necrosis factor-related protein 3-like
100306730	31754.3	0.373468	0.107561	3.47216	0.000516284	0.033958	NP_001158741.1	NM_001165269.1	NC_027319.1	30096754	30099503	-	60S ribosomal protein L6
106563319	253.13	-0.370196	0.106658	-3.47088	0.000518751	0.033958	XP_013984300.1	XM_014128825.1	NC_027310.1	64251415	64252677	+	PREDICTED: AN1-type zinc finger protein 5-like isoform X1
106600234	35.9308	0.649388	0.187398	3.46529	0.000529666	0.0344345	XP_014047029.1	XM_014191554.1	NC_027302.1	35889955	35941463	+	PREDICTED: leucine-rich repeat-containing protein 16B-like
106580864	91.9307	-1.11146	0.320749	-3.4652	0.000529839	0.0344345	XP_014017845.1	XM_014162370.1	NC_027301.1	23784313	23789767	-	PREDICTED: cathepsin K-like
106604916	22035	0.273048	0.0788795	3.46158	0.000537005	0.0346605	XP_014055528.1	XM_014200053.1	NC_027304.1	39290280	39293812	+	PREDICTED: guanine nucleotide-binding protein subunit beta-2-like 1
XR_001319497.1	544.925	-0.449179	0.129819	-3.46004	0.000540099	0.0346605	NA	NA	NA	NA	NA	NA	NA
106564849	347.897	-0.515777	0.149068	-3.46001	0.000540154	0.0346605	XP_013986785.1	XM_014131310.1	NC_027311.1	26569827	26591824	+	PREDICTED: actin-related protein 2-A
100194959	18.341	-0.960572	0.27745	-3.46214	0.000535891	0.0346605	NP_001133460.1	NM_001139988.1	NC_027308.1	82795819	82800355	+	alpha-(1,3)-fucosyltransferase 11 precursor
100195353	121.866	-0.959373	0.277455	-3.45776	0.00054468	0.0348406	NP_001133854.1	NM_001140382.1	NC_027316.1	57608565	57609540	-	fibroleukin precursor
106579554	362.26	0.334994	0.0969307	3.45602	0.000548221	0.0348844	XP_014015050.1	XM_014159575.1	NC_027318.1	69013493	69034572	+	PREDICTED: ras-responsive element-binding protein 1
106579063	43.973	-0.619659	0.179352	-3.45499	0.000550304	0.0348844	XP_014014075.1	XM_014158623.1	NC_027301.1	16182866	16354085	+	PREDICTED: oxidation resistance protein 1 isoform X4
100196145	312.61	-0.817002	0.236524	-3.4542	0.000551924	0.0348844	NP_001134646.1	NM_001141174.1	NC_027327.1	15007299	15009001	+	phosphoglycolate phosphatase
100286567	18.3794	-1.09501	0.317022	-3.45404	0.000552247	0.0348844	NP_001139978.1	NM_001146506.1	NC_027313.1	56639381	56641899	+	CA109 protein
100306736	37762.1	0.33348	0.0965873	3.45263	0.00055516	0.0349595	NP_001158747.1	NM_001165275.1	NC_027302.1	64111470	64112533	+	UV excision repair protein RAD23 homolog B
106579615	77.1494	-0.943952	0.273632	-3.44972	0.000561176	0.035229	XP_014015179.1	XM_014159702.1	NC_027318.1	74442901	74463482	+	PREDICTED: polyadenylate-binding protein 2-like isoform X3
100196856	13415.2	0.306534	0.0890075	3.44391	0.000573356	0.0358826	NP_001135350.1	NM_001141878.1	NC_027300.1	142272034	142274335	+	60S ribosomal protein L37
106564930	259.322	-0.388782	0.112995	-3.4407	0.000580207	0.0361996	XP_013986937.1	XM_014131462.1	NC_027311.1	23355732	23358182	-	PREDICTED: THO complex subunit 4-A-like
106584775	14.6055	-1.48615	0.432292	-3.43784	0.000586374	0.0364721	XP_014025802.1	XM_014170327.1	NC_027322.1	45588308	45611428	-	PREDICTED: Hermansky-Pudlak syndrome 5 protein-like, partial
106607301	136.562	0.617906	0.179916	3.43441	0.000593846	0.0367117	XP_014059608.1	XM_014204133.1	NC_027305.1	37463718	37477990	+	PREDICTED: serine/threonine-protein kinase 17A-like
106613126	18.1232	-1.02714	0.299014	-3.43508	0.000592376	0.0367117	XP_014070557.1	XM_014215082.1	NC_027308.1	123631976	123632503	+	PREDICTED: potassium voltage-gated channel subfamily E member 4-like
106592795	70.1687	1.09847	0.31995	3.43325	0.000596399	0.0367574	XP_014039603.1	XM_014184128.1	NW_012348826.1	4207	12494	+	PREDICTED: endophilin-A1-like
106579230	319.296	-0.378872	0.110489	-3.42903	0.000605734	0.0371071	XP_014014417.1	XM_014158940.1	NC_027318.1	53154048	53155472	-	PREDICTED: SUMO-conjugating enzyme UBC9 isoform X2
100380796	310.899	-0.88544	0.258209	-3.42916	0.000605457	0.0371071	XP_014071081.1	XM_014215606.1	NC_027309.1	513897	514670	-	PREDICTED: cytoplasmic FMR1-interacting protein 1 homolog
106607292	546.948	0.366312	0.106942	3.42534	0.000614021	0.0374436	XP_014059583.1	XM_014204108.1	NC_027305.1	37831532	37835102	+	PREDICTED: ras-related protein Rab-5C-like isoform X1
106596289	9894.32	0.293972	0.085853	3.42413	0.000616766	0.0374436	XP_014043075.1	XM_014187600.1	NC_027302.1	1281269	1284963	+	PREDICTED: 40S ribosomal protein S8
106605669	261.982	-0.563411	0.164523	-3.42452	0.000615885	0.0374436	XP_014057026.1	XM_014201551.1	NC_027304.1	67472833	67477879	-	PREDICTED: mannan-binding lectin serine protease 2-like
106613304	251.082	0.312863	0.0914197	3.42227	0.000621017	0.0375892	XP_014070927.1	XM_014215419.1	NC_027300.1	88873586	88938754	-	PREDICTED: disks large homolog 5-like isoform X8
106583014	34.671	-0.715364	0.20923	-3.41903	0.00062845	0.0378133	XP_014022224.1	XM_014166750.1	NC_027321.1	21208469	21216933	+	PREDICTED: serine/threonine-protein kinase Nek4-like isoform X2
106563483	31.6171	-0.846887	0.247695	-3.41907	0.000628366	0.0378133	XP_013984589.1	XM_014129114.1	NC_027310.1	75627516	75627998	+	PREDICTED: barrier-to-autointegration factor-like
100194652	39092.3	0.318912	0.0933569	3.41605	0.000635362	0.0381161	NP_001133208.1	NM_001139736.1	NC_027310.1	82975619	82977123	-	ribosomal protein S14-2
106609785	595.222	0.348572	0.102384	3.40457	0.000662689	0.0396382	XP_014064272.1	XM_014208797.1	NC_027306.1	55429527	55431956	+	PREDICTED: nuclear-interacting partner of ALK-like
106612112	92.8806	0.63159	0.185561	3.40368	0.000664852	0.0396506	XP_014068466.1	XM_014212991.1	NC_027308.1	77861716	77911885	+	PREDICTED: serine/threonine-protein phosphatase 2B catalytic subunit alpha isoform-like isoform X1
106572598	152.764	0.388691	0.114241	3.40237	0.000668034	0.0396978	XP_014002403.1	XM_014146926.1	NC_027314.1	87918853	87925550	+	PREDICTED: cyclin-T1-like isoform X2
100286423	69.7277	-0.654134	0.192294	-3.40175	0.000669559	0.0396978	XP_014067608.1	XM_014212132.1	NC_027308.1	60869494	60879300	+	PREDICTED: FACT complex subunit SSRP1 isoform X2
106594439	77.7455	0.497823	0.146385	3.40077	0.000671955	0.0397237	XP_014041291.1	XM_014185816.1	NC_027301.1	68940765	68943120	+	PREDICTED: zinc finger protein 79-like
106579460	60.1371	0.947651	0.279331	3.39258	0.000692377	0.040812	XP_014014864.1	XM_014159391.1	NC_027318.1	66758669	66762616	+	PREDICTED: leucine-rich repeat-containing protein 31 isoform X1
106579638	218.929	0.508896	0.150138	3.38953	0.000700126	0.0411058	XP_014015215.1	XM_014159739.1	NC_027318.1	73190562	73255405	-	PREDICTED: guanine nucleotide-binding protein G(olf) subunit alpha-like isoform X2
106576382	273.047	0.333971	0.0985448	3.38902	0.000701416	0.0411058	XP_014008994.1	XM_014153519.1	NC_027301.1	9637256	9655510	-	PREDICTED: glycogen synthase kinase-3 beta-like
106562488	23.9146	1.03415	0.305643	3.38351	0.000715649	0.0418191	XP_013982869.1	XM_014127394.1	NC_027310.1	32431337	32439248	+	PREDICTED: protein FAM214A-like, partial
100194643	60.5727	1.65666	0.49033	3.37866	0.000728405	0.0420866	NP_001133200.1	NM_001139728.1	NC_027315.1	79429097	79436202	+	myosin, light polypeptide 3-3
106562341	31.891	0.692791	0.205425	3.37247	0.00074497	0.0420866	XP_013982633.1	XM_014127158.1	NC_027310.1	25240909	25245095	+	PREDICTED: ras-related protein R-Ras2-like
106582053	81.6818	0.569148	0.168705	3.37362	0.000741859	0.0420866	XP_014020222.1	XM_014164747.1	NC_027320.1	28183180	28193962	-	PREDICTED: B- and T-lymphocyte attenuator-like isoform X2
100380754	357.53	0.355363	0.10527	3.37573	0.000736201	0.0420866	XP_014060498.1	XM_014205023.1	NC_027300.1	65938682	65960856	-	PREDICTED: coiled-coil domain-containing protein 6
106608925	380.15	0.291091	0.0862775	3.37389	0.000741128	0.0420866	XP_014062623.1	XM_014207148.1	NC_027306.1	22389898	22397853	+	PREDICTED: ankyrin repeat domain-containing protein 46
100196845	347.14	0.284282	0.084311	3.37182	0.000746723	0.0420866	XP_013999025.1	XM_014143550.1	NC_027314.1	8771046	8786891	-	PREDICTED: G-rich sequence factor 1 isoform X1
106565120	36777.8	0.279271	0.0826764	3.37788	0.000730479	0.0420866	XP_013987347.1	XM_014131872.1	NC_027311.1	45966598	45969019	-	PREDICTED: 60S ribosomal protein L10a
106611171	1691.91	-0.386115	0.114359	-3.37634	0.000734564	0.0420866	XP_014066566.1	XM_014211091.1	NC_027308.1	31031618	31049311	+	PREDICTED: calmodulin
100306847	1037.54	-0.399549	0.118437	-3.37352	0.000742141	0.0420866	NP_001158858.1	NM_001165386.1	NC_027306.1	45114520	45128753	-	myotrophin
106588813	655.378	-0.815507	0.241872	-3.37164	0.000747209	0.0420866	XP_014033732.1	XM_014178257.1	NC_027326.1	24806657	24807797	-	PREDICTED: fatty acid-binding protein, heart-like
106582500	14.0503	-1.26946	0.375899	-3.37713	0.000732476	0.0420866	XP_014021143.1	XM_014165668.1	NC_027320.1	52678179	52728663	-	PREDICTED: protein FAM124A-like isoform X2
106609457	19.888	-1.41361	0.418648	-3.3766	0.000733879	0.0420866	XP_014063789.1	XM_014208314.1	NC_027306.1	41904161	41910054	+	PREDICTED: mitogen-activated protein kinase 12-like
100195495	1230.02	-1.47604	0.436695	-3.38002	0.000724799	0.0420866	NP_001133996.1	NM_001140524.1	NC_027303.1	48238534	48244492	-	Collagenase 3 precursor
100286579	19.3733	-0.846916	0.251292	-3.37025	0.000750996	0.0421827	XP_014060877.1	XM_014205401.1	NC_027305.1	63178222	63197513	-	PREDICTED: histidine triad nucleotide-binding protein 3 isoform X2
XR_001324918.1	866.507	0.373917	0.11104	3.36742	0.000758753	0.0425007	NA	NA	NA	NA	NA	NA	NA
106562787	4793.52	0.3553	0.105582	3.36517	0.000764978	0.0427313	XP_013983274.1	XM_014127799.1	NC_027310.1	43341535	43341612	+	PREDICTED: 40S ribosomal protein S17-like
106574044	51.5611	-0.758725	0.225556	-3.3638	0.000768761	0.0428247	XP_014005043.1	XM_014149568.1	NC_027315.1	47281209	47296006	-	PREDICTED: TM2 domain-containing protein 1-like
106567923	541.497	0.347553	0.103476	3.35879	0.000782852	0.0434901	XP_013993293.1	XM_014137818.1	NC_027312.1	76409554	76420633	+	PREDICTED: collagenase 3-like
106585178	11999.7	0.325968	0.097127	3.3561	0.000790496	0.0437095	XP_014026575.1	XM_014171100.1	NC_027323.1	6927218	6929468	-	PREDICTED: 60S ribosomal protein L37
100196750	1516.28	0.316021	0.0941691	3.35589	0.000791112	0.0437095	NP_001135244.1	NM_001141772.1	NC_027325.1	29327145	29336703	-	bromodomain-containing protein 7
106565805	171.038	-0.580869	0.173151	-3.35469	0.000794527	0.0437789	XP_013988835.1	XM_014133360.1	NC_027311.1	69283466	69293119	-	PREDICTED: RNA-binding protein 38-like
100194565	109.697	-0.529397	0.157916	-3.3524	0.000801156	0.0440245	NP_001133123.1	NM_001139651.1	NC_027315.1	8634590	8681376	+	capping protein (actin filament) muscle Z-line alpha 2
106589133	24830.6	0.321581	0.0961775	3.34362	0.000826915	0.0450724	XP_014034311.1	XM_014178836.1	NC_027326.1	41431890	41435462	-	PREDICTED: 60S ribosomal protein L30
106573305	204.311	-0.491512	0.147011	-3.34337	0.00082767	0.0450724	XP_014003719.1	XM_014148244.1	NC_027315.1	16433433	16449217	+	PREDICTED: ubiquitin-conjugating enzyme E2 N
106588467	100.253	-0.550301	0.164618	-3.34289	0.000829117	0.0450724	XP_014033010.1	XM_014177533.1	NC_027326.1	7921121	7954131	+	PREDICTED: zinc finger MYM-type protein 4-like isoform X3
106585758	37.1857	-0.852168	0.254862	-3.34365	0.000826847	0.0450724	XP_014027817.1	XM_014172361.1	NC_027301.1	42507696	42516598	+	PREDICTED: putative tRNA pseudouridine synthase Pus10 isoform X1
106560373	20.0278	0.944259	0.282899	3.33779	0.000844466	0.0457841	XP_013978710.1	XM_014123234.1	NC_027309.1	38079804	38087714	+	PREDICTED: valacyclovir hydrolase isoform X2
106560899	74.7276	-0.701843	0.21036	-3.33639	0.000848755	0.0458374	XP_013979785.1	XM_014124310.1	NC_027309.1	76490136	76500135	+	PREDICTED: charged multivesicular body protein 1a
106579126	11.4005	-1.49426	0.447921	-3.33599	0.000849972	0.0458374	XP_014014186.1	XM_014158711.1	NC_027318.1	57532986	57535347	-	PREDICTED: receptor activity-modifying protein 2
106596048	24653.8	0.380147	0.114013	3.33425	0.000855295	0.0458805	XP_014042841.1	XM_014187366.1	NC_027302.1	447140	452668	-	PREDICTED: putative 60S ribosomal protein L37a
100306764	16.0678	-1.11387	0.334062	-3.33432	0.00085507	0.0458805	NP_001158775.1	XM_014158514.1	NC_027318.1	51298940	51303643	+	Gamma-tubulin complex component 2
100286510	103.7	0.424867	0.127497	3.33236	0.000861127	0.0460714	NP_001139921.1	XM_014125038.1	NC_027309.1	92032959	92055315	-	protein C11orf74 homolog
XR_001323353.1	54.0658	0.634316	0.190394	3.33159	0.000863528	0.0460783	NA	NA	NA	NA	NA	NA	NA
106612614	2304.83	-0.21482	0.0645144	-3.32981	0.000869064	0.046252	XP_014069423.1	XM_014213948.1	NC_027308.1	105482995	105483990	-	PREDICTED: histone H3.3
106578732	5211.62	0.331981	0.0997598	3.3278	0.000875347	0.0463627	XP_014013337.1	XM_014157862.1	NC_027318.1	32198225	32208285	+	PREDICTED: 40S ribosomal protein S20
106607024	360.586	-0.685192	0.205907	-3.32768	0.000875717	0.0463627	XP_014059036.1	XM_014203561.1	NC_027305.1	30248131	30282923	-	PREDICTED: serine/threonine-protein kinase N1-like isoform X2
106577217	206.175	-0.452041	0.135915	-3.32592	0.000881288	0.0465361	XP_014010599.1	XM_014155124.1	NC_027317.1	27314035	27320021	-	PREDICTED: eukaryotic translation initiation factor 4E-binding protein 2
106570841	93.7738	0.512993	0.154419	3.32209	0.00089346	0.0469776	XP_013998883.1	XM_014143408.1	NC_027314.1	2478282	2485276	+	PREDICTED: adenylate kinase isoenzyme 6
106560997	243.211	0.417204	0.125595	3.32183	0.000894282	0.0469776	XP_013979988.1	XM_014124513.1	NC_027309.1	71786814	71795640	+	PREDICTED: formin-binding protein 4-like
100195451	8308.85	0.326516	0.0983172	3.32105	0.000896786	0.0469874	XP_014015372.1	XM_014159897.1	NC_027318.1	79572376	79576925	-	PREDICTED: 60S ribosomal protein L7 isoform X1
106575303	27.9152	0.834266	0.251525	3.31684	0.000910429	0.0469991	XP_014007225.1	XM_014151751.1	NC_027316.1	12412918	12470489	+	PREDICTED: xin actin-binding repeat-containing protein 2-like isoform X1
106568853	73.7937	0.811618	0.244643	3.31757	0.000908052	0.0469991	XP_013995058.1	XM_014139582.1	NC_027313.1	16920606	17116166	+	PREDICTED: glypican-5-like isoform X2
106582524	1707.84	0.456859	0.137716	3.3174	0.000908605	0.0469991	XP_014021177.1	XM_014165702.1	NC_027320.1	54062254	54081025	-	PREDICTED: tubulin alpha chain-like
106561671	3358.39	0.296223	0.0892985	3.31722	0.000909166	0.0469991	XP_013981324.1	XM_014125847.1	NC_027309.1	108029639	108036417	+	PREDICTED: phosphate carrier protein, mitochondrial-like isoform X1
106565215	93.9957	-0.464222	0.139914	-3.31791	0.000906923	0.0469991	XP_013987558.1	XM_014132086.1	NC_027311.1	42097379	42124944	+	PREDICTED: phosphatidate phosphatase LPIN2-like isoform X1
100195038	86.5874	-0.664994	0.200499	-3.31669	0.000910916	0.0469991	NP_001133539.1	NM_001140067.1	NC_027300.1	142518123	142519037	-	transcriptional activator protein Pur-beta
XR_001321216.1	16.5217	-1.25881	0.379951	-3.3131	0.000922682	0.0474853	NA	NA	NA	NA	NA	NA	NA
106583426	103.682	-0.58923	0.177938	-3.31144	0.000928184	0.0476476	XP_014023048.1	XM_014167574.1	NC_027321.1	43312678	43328268	-	PREDICTED: DDB1- and CUL4-associated factor 12 isoform X1
106612599	815.886	0.628728	0.189913	3.31061	0.000930925	0.0476676	XP_014069377.1	XM_014213901.1	NC_027308.1	105868755	105892868	+	PREDICTED: mitogen-activated protein kinase kinase kinase kinase 5-like isoform X1
106603742	299.008	-0.674316	0.203748	-3.30956	0.00093443	0.0477265	XP_014053281.1	XM_014197798.1	NC_027300.1	40949445	40969135	+	PREDICTED: putative Polycomb group protein ASXL2 isoform X2
100196303	687.844	0.385584	0.116562	3.30797	0.000939762	0.0477583	XP_014013366.1	XM_014157892.1	NC_027318.1	33880161	33896244	+	PREDICTED: interferon-induced, double-stranded RNA-activated protein kinase isoform X2
106612084	722.727	0.228138	0.0689637	3.30808	0.000939373	0.0477583	XP_014068396.1	XM_014212925.1	NC_027308.1	77326786	77342725	+	PREDICTED: neutral alpha-glucosidase AB-like isoform X1
106611484	167.704	0.500235	0.151475	3.30243	0.000958518	0.047898	XP_014067198.1	XM_014211723.1	NC_027308.1	48162685	48187335	-	PREDICTED: RNA-binding protein 25-like
106580654	150.358	0.426844	0.129258	3.30227	0.000959048	0.047898	XP_014017423.1	XM_014161945.1	NC_027319.1	42295640	42327972	+	PREDICTED: AP-2 complex subunit mu-like isoform X2
106575365	173.294	0.378624	0.114584	3.30435	0.000951965	0.047898	XP_014007329.1	XM_014151852.1	NC_027316.1	14111322	14116160	+	PREDICTED: sentrin-specific protease 2-like isoform X3
100136420	3109.6	-0.478967	0.145025	-3.30266	0.000957721	0.047898	XP_014055605.1	XM_014200131.1	NC_027304.1	41754380	41755635	-	PREDICTED: lysozyme g isoform X1
106581330	82.0889	-0.550553	0.16661	-3.30444	0.000951654	0.047898	XP_014018806.1	XM_014163331.1	NC_027301.1	22289793	22290539	+	PREDICTED: pleckstrin homology domain-containing family F member 2
106583826	245.399	-0.558375	0.169022	-3.30357	0.000954627	0.047898	XP_014023938.1	XM_014168692.1	NC_027300.1	22177721	22181915	-	PREDICTED: phospholipase D4-like isoform X1
106613943	114.206	-0.575697	0.174311	-3.30271	0.000957564	0.047898	XP_014072264.1	XM_014216789.1	NC_027309.1	27723649	27724144	-	PREDICTED: dolichyl-diphosphooligosaccharide--protein glycosyltransferase subunit DAD1-like
106574550	3408.88	0.233798	0.0708291	3.30087	0.000963862	0.0480202	XP_014005989.1	XM_014150514.1	NC_027315.1	70934419	70943895	-	PREDICTED: ATP synthase subunit beta, mitochondrial
106604157	300.658	0.55375	0.167853	3.29901	0.000970265	0.0481028	XP_014054048.1	XM_014198573.1	NC_027304.1	4707888	4733389	-	PREDICTED: synaptopodin-like
106561239	75.8218	-0.549384	0.166525	-3.29912	0.000969897	0.0481028	XP_013980438.1	XM_014124964.1	NC_027309.1	87122423	87133330	-	PREDICTED: pre-mRNA-splicing factor 18 isoform X1
106606068	31.5473	-0.868631	0.263361	-3.29825	0.000972893	0.0481155	XP_014057630.1	XM_014202155.1	NC_027304.1	76296874	76316979	-	PREDICTED: CCR4-NOT transcription complex subunit 10-like isoform X3
106607218	11.0395	-1.70997	0.518865	-3.2956	0.00098211	0.0484531	XP_014059420.1	XM_014203945.1	NC_027305.1	31970374	31982793	-	PREDICTED: non-receptor tyrosine-protein kinase TYK2-like
106570006	309.894	0.393182	0.119333	3.29484	0.000984786	0.0484673	XP_013997374.1	XM_014141899.1	NC_027300.1	15208890	15244671	+	PREDICTED: protein ELYS
106609501	13.1418	-1.09098	0.331681	-3.28926	0.00100451	0.0493183	XP_014063856.1	XM_014208381.1	NC_027306.1	45431508	45433500	+	PREDICTED: tripartite motif-containing protein 35-like
100195455	93.2159	-0.377711	0.114896	-3.28742	0.00101109	0.0495213	NP_001133956.1	NM_001140484.1	NC_027325.1	22231270	22232097	+	THAP domain-containing protein 11
106571003	69.204	-0.470453	0.143217	-3.28489	0.0010202	0.0498475	XP_013999095.1	XM_014143619.1	NC_027314.1	12521850	12539728	+	PREDICTED: cerebral cavernous malformations 2 protein isoform X2
106605337	183.501	0.379842	0.115691	3.28324	0.00102623	0.0499012	XP_014056312.1	XM_014200837.1	NC_027304.1	57312151	57341887	+	PREDICTED: tyrosine-protein phosphatase non-receptor type 23-like isoform X1
106607589	35.5592	-0.703389	0.214202	-3.28376	0.00102431	0.0499012	XP_014060145.1	XM_014204670.1	NC_027305.1	47765975	47768849	+	PREDICTED: H2.0-like homeobox protein isoform X1

## Sheet: Head kidney Control vs 14dpi
GeneID	baseMean	log2FoldChange	lfcSE	stat	pvalue	padj	Protein	Transcript	CHR	Start	Stop	Strand	Protein.name
106570117	327.314	0.501299	0.0838994	5.975	2.3e-09	1.69e-05	XP_013997625.1	XM_014142150.1	NC_027300.1	144927374	144947520	+	PREDICTED: nucleoporin NUP188 homolog
106565529	93.4896	0.927304	0.155733	5.95446	2.61e-09	1.69e-05	XP_013988241.1	XM_014132766.1	NC_027311.1	58463416	58522421	+	PREDICTED: rho guanine nucleotide exchange factor 25-like
106604847	301.04	-0.616423	0.102781	-5.99745	2e-09	1.69e-05	XP_014055398.1	XM_014199923.1	NC_027300.1	50060838	50109278	+	PREDICTED: insulin-degrading enzyme-like isoform X3
106592187	372.881	0.505357	0.0868499	5.81874	5.93e-09	2.88e-05	XP_014038981.1	XM_014183506.1	NW_012347793.1	278	5090	+	PREDICTED: glutaredoxin-3-like
106572245	556.492	0.620783	0.109285	5.68043	1.34e-08	5.23e-05	XP_014001745.1	XM_014146269.1	NC_027314.1	64828547	64836681	-	PREDICTED: protein RCC2 homolog
XR_001321492.1	449.712	4.21067	0.784326	5.36852	7.94e-08	0.000257415	NA	NA	NA	NA	NA	NA	NA
100286510	103.7	0.651159	0.122101	5.33296	9.66e-08	0.000268565	NP_001139921.1	XM_014125038.1	NC_027309.1	92032959	92055315	-	protein C11orf74 homolog
106566014	27494.7	0.464941	0.0880693	5.27926	1.3e-07	0.000315442	XP_013989261.1	XM_014133786.1	NC_027311.1	80060788	80063291	-	PREDICTED: 40S ribosomal protein S10-like
106572585	1121.63	-0.69777	0.132792	-5.25461	1.48e-07	0.000320674	XP_014002375.1	XM_014146900.1	NC_027314.1	88327924	88331046	-	PREDICTED: heterogeneous nuclear ribonucleoprotein A1-like isoform X2
106612407	1253.94	0.434347	0.0833897	5.20864	1.9e-07	0.000370111	XP_014068985.1	XM_014213508.1	NC_027308.1	95024548	95053134	+	PREDICTED: AP-2 complex subunit mu isoform X3
100196750	1516.28	0.468919	0.0909156	5.15774	2.5e-07	0.000393186	NP_001135244.1	NM_001141772.1	NC_027325.1	29327145	29336703	-	bromodomain-containing protein 7
106583574	15469.7	0.382126	0.0742222	5.1484	2.63e-07	0.000393186	XP_014023415.1	XM_014167939.1	NC_027321.1	35854905	35858374	-	PREDICTED: 60S acidic ribosomal protein P0-like
100195705	8980.36	-0.60685	0.117353	-5.17115	2.33e-07	0.000393186	NP_001134206.2	NM_001140734.2	NC_027320.1	19598067	19598335	+	thymosin beta-4
106582625	158.076	-0.641512	0.125712	-5.10305	3.34e-07	0.000464483	XP_014021326.1	XM_014165851.1	NC_027321.1	235695	285538	+	PREDICTED: charged multivesicular body protein 4b-like
100196065	24830.2	0.464197	0.0919369	5.04908	4.44e-07	0.00057581	XP_014033322.1	XM_014177848.1	NC_027326.1	19835097	19837187	+	PREDICTED: 60S ribosomal protein L15 isoform X1
106575395	420.993	0.524442	0.106544	4.92229	8.55e-07	0.000997329	XP_014007380.1	XM_014151905.1	NC_027316.1	14715105	14721464	-	PREDICTED: amino-terminal enhancer of split-like isoform X3
106569837	777.572	0.588846	0.119717	4.91865	8.71e-07	0.000997329	XP_013996960.1	XM_014141485.1	NC_027313.1	50756794	50791919	+	PREDICTED: casein kinase I isoform gamma-3-like isoform X2
106612711	141.711	-0.623967	0.127254	-4.90331	9.42e-07	0.00101855	XP_014069619.1	XM_014214144.1	NC_027308.1	101615895	101692551	+	PREDICTED: latent-transforming growth factor beta-binding protein 4-like isoform X1
100196554	74.5551	-0.908012	0.187554	-4.84135	1.29e-06	0.00132057	NP_001135055.1	NM_001141583.1	NC_027328.1	30458272	30484937	-	Death-associated protein 1
100194649	15012.6	0.501792	0.104551	4.7995	1.59e-06	0.00154734	NP_001232770.1	NM_001245841.1	NC_027304.1	11974946	11977076	-	ribosomal protein L26
106583485	244.816	0.429866	0.0901802	4.76674	1.87e-06	0.00173463	XP_014023192.1	XM_014167717.1	NC_027321.1	41036395	41041164	+	PREDICTED: synaptonemal complex protein 3-like isoform X2
106583545	429.959	0.437868	0.0921325	4.75259	2.01e-06	0.00177605	XP_014023324.1	XM_014167849.1	NC_027321.1	37470442	37479838	-	PREDICTED: serine/arginine-rich splicing factor 3-like
100194648	6037.17	0.308445	0.0651875	4.73166	2.23e-06	0.00186412	NP_001133205.1	NM_001139733.1	NC_027321.1	41252136	41255818	+	ribosomal protein L10a-2
106585956	52.2408	-0.967526	0.204761	-4.72515	2.3e-06	0.00186412	XP_014028184.1	XM_014172709.1	NC_027323.1	45242764	45243285	-	PREDICTED: heat shock protein beta-3
106586082	51.3583	2.52479	0.536902	4.70251	2.57e-06	0.00195657	XP_014028419.1	XM_014172944.1	NC_027324.1	14785799	14790348	-	PREDICTED: acetylcholine receptor subunit alpha-like
106607381	39.073	2.23302	0.475213	4.69898	2.61e-06	0.00195657	XP_014059774.1	XM_014204299.1	NC_027305.1	34433256	34433981	+	PREDICTED: hemoglobin subunit alpha-2-like
106588387	30612.7	0.377208	0.0805545	4.68264	2.83e-06	0.00199211	XP_014032782.1	XM_014177306.1	NC_027326.1	10393657	10395620	-	PREDICTED: 40S ribosomal protein S18 isoform X2
106604454	14.2884	2.76701	0.591224	4.68013	2.87e-06	0.00199211	XP_014054561.1	XM_014199085.1	NC_027304.1	20847951	20866469	-	PREDICTED: glycine receptor subunit alpha-4-like isoform X3
100194981	3187.18	0.301355	0.0649598	4.6391	3.5e-06	0.00208054	NP_001133482.1	NM_001140010.1	NC_027301.1	42493004	42507449	-	T-complex protein 1 subunit delta
100195249	206.173	0.525264	0.113261	4.63764	3.52e-06	0.00208054	NP_001133750.1	NM_001140278.1	NC_027314.1	17392850	17430267	+	HBS1-like protein
106572990	12659.1	0.290986	0.0627482	4.63736	3.53e-06	0.00208054	XP_014003059.1	XM_014147584.1	NC_027314.1	103114607	103117727	-	PREDICTED: 60S ribosomal protein L10-like
106582020	118.799	-0.687075	0.147631	-4.65401	3.26e-06	0.00208054	XP_014020181.1	XM_014164706.1	NC_027300.1	22039659	22042400	+	PREDICTED: abscission/NoCut checkpoint regulator-like isoform X1
106571395	255.109	-0.812948	0.174535	-4.65779	3.2e-06	0.00208054	XP_013999913.1	XM_014144438.1	NC_027314.1	33544497	33582719	-	PREDICTED: cation-independent mannose-6-phosphate receptor-like isoform X2
106568792	125.639	0.776166	0.168576	4.60426	4.14e-06	0.00236869	XP_013994931.1	XM_014139456.1	NC_027313.1	3527518	3528378	+	PREDICTED: E3 ubiquitin-protein ligase RNF182
100196340	8427.15	0.381685	0.0832618	4.58416	4.56e-06	0.00250572	XP_014037085.1	XM_014181610.1	NC_027328.1	27709272	27712020	+	PREDICTED: ribosomal protein L22-like 1 isoform X1
XR_001319376.1	17972.5	0.314251	0.0686047	4.5806	4.64e-06	0.00250572	NA	NA	NA	NA	NA	NA	NA
106610817	325.724	0.683641	0.149454	4.57425	4.78e-06	0.00251312	XP_014065902.1	XM_014210429.1	NC_027308.1	17225193	17289395	-	PREDICTED: runt-related transcription factor 3-like isoform X2
106601562	2059.15	0.343992	0.0753152	4.56737	4.94e-06	0.00252871	XP_014049347.1	XM_014193870.1	NC_027302.1	74844315	74854513	+	PREDICTED: eukaryotic translation initiation factor 3 subunit D-like isoform X2
106596487	330.666	-0.99736	0.219346	-4.54698	5.44e-06	0.00271498	XP_014043240.1	XM_014187765.1	NW_012360436.1	1162	1710	+	PREDICTED: complement C1q-like protein 2
100196611	9160.86	0.399423	0.088073	4.53513	5.76e-06	0.00280007	NP_001135112.1	NM_001141640.1	NC_027308.1	87765179	87788672	-	Elongation factor 1-gamma
106600701	17.3282	3.50083	0.773942	4.52337	6.09e-06	0.00288815	XP_014047741.1	XM_014192266.1	NC_027302.1	51358937	51364261	+	PREDICTED: nuclear pore complex protein Nup214-like isoform X3
106612902	121.081	0.640923	0.14225	4.50561	6.62e-06	0.00306579	XP_014070034.1	XM_014214559.1	NC_027308.1	109008814	109012976	+	PREDICTED: caspase-1-like
100136513	173.268	3.193	0.711061	4.49047	7.11e-06	0.00314662	NP_001117091.2	NM_001123619.1	NC_027308.1	10595697	10606582	-	UMP-CMP kinase 2, mitochondrial
106603745	63.7796	0.724217	0.161289	4.49019	7.12e-06	0.00314662	XP_014053275.1	XM_014197800.1	NC_027303.1	63764514	63776020	-	PREDICTED: coiled-coil domain-containing protein 84 isoform X2
106574916	23764.1	0.391853	0.0874181	4.48251	7.38e-06	0.00318946	XP_014006524.1	XM_014151049.1	NC_027315.1	81262069	81266888	-	PREDICTED: translationally-controlled tumor protein homolog
106606913	1049.32	0.413589	0.0924378	4.47424	7.67e-06	0.00319413	XP_014058855.1	XM_014203380.1	NC_027305.1	25281570	25287856	-	PREDICTED: eukaryotic translation initiation factor 3 subunit D
106582688	618.452	0.415613	0.0930561	4.46626	7.96e-06	0.00319413	XP_014021463.1	XM_014165989.1	NC_027321.1	6619554	6674109	-	PREDICTED: SRSF protein kinase 1-like isoform X1
106590823	678.48	0.446783	0.100086	4.464	8.04e-06	0.00319413	XP_014037464.1	XM_014181989.1	NW_012341991.1	2746	4581	+	PREDICTED: cysteine-rich hydrophobic domain-containing protein 2
100194912	33.8251	-1.33056	0.297925	-4.46608	7.97e-06	0.00319413	NP_001133413.1	NM_001139941.1	NC_027302.1	13243571	13249746	+	Angiopoietin-related protein 4 precursor
106590450	14075.6	0.387933	0.0876195	4.42747	9.53e-06	0.00354154	XP_014036982.1	XM_014181507.1	NC_027328.1	26154143	26155698	+	PREDICTED: 60S ribosomal protein L21
106609428	42.2221	1.12586	0.254426	4.42511	9.64e-06	0.00354154	XP_014063719.1	XM_014208244.1	NC_027306.1	43220746	43221603	+	PREDICTED: gastrula zinc finger protein XlCGF7.1-like
100194889	733.217	3.59252	0.811881	4.42493	9.65e-06	0.00354154	NP_001133390.1	XM_014133086.1	NC_027311.1	66776141	66785734	+	Interferon-induced GTP-binding protein Mx
106577739	371.987	-0.812789	0.183444	-4.43073	9.39e-06	0.00354154	XP_014011538.1	XM_014156063.1	NC_027301.1	14184525	14189425	+	PREDICTED: glyceraldehyde-3-phosphate dehydrogenase
100195177	225.694	-0.601766	0.136406	-4.41159	1.03e-05	0.00362988	XP_014054381.1	XM_014198904.1	NC_027304.1	15503178	15510833	-	PREDICTED: cathepsin W isoform X3
106566700	45.8826	-1.00951	0.228822	-4.41177	1.03e-05	0.00362988	XP_013990470.1	XM_014134995.1	NC_027312.1	21766083	21768017	+	PREDICTED: NADH dehydrogenase
106590668	27634.3	0.387324	0.0880481	4.39901	1.09e-05	0.00374342	XP_014037298.1	XM_014181822.1	NC_027328.1	38224232	38241948	-	PREDICTED: 60S ribosomal protein L7-like isoform X2
106610286	265.666	3.18311	0.723899	4.39717	1.1e-05	0.00374342	XP_014065033.1	XM_014209558.1	NC_027307.1	17074417	17089168	+	PREDICTED: probable E3 ubiquitin-protein ligase HERC3
106587490	27014.1	0.344753	0.0786014	4.3861	1.15e-05	0.00386959	XP_014031399.1	XM_014175925.1	NC_027325.1	25757170	25758961	+	PREDICTED: 60S acidic ribosomal protein P2-like isoform X1
106577194	45938.4	0.367451	0.0839846	4.37522	1.21e-05	0.00386959	XP_014010550.1	XM_014155075.1	NC_027301.1	11749230	11750993	+	PREDICTED: 40S ribosomal protein S9
106609653	93.4206	3.67335	0.839585	4.3752	1.21e-05	0.00386959	XP_014064092.1	XM_014208617.1	NC_027306.1	50913234	50916638	-	PREDICTED: poly
106603561	2731.72	-0.418578	0.0955243	-4.3819	1.18e-05	0.00386959	XP_014052888.1	XM_014197413.1	NC_027303.1	47823082	47825203	-	PREDICTED: non-histone chromosomal protein HMG-14-like
106565381	229.706	0.361003	0.0826717	4.3667	1.26e-05	0.00395823	XP_013987905.1	XM_014132430.1	NC_027311.1	51608264	51620354	-	PREDICTED: transforming acidic coiled-coil-containing protein 1-like isoform X3
100380614	701.741	0.366319	0.0842202	4.34954	1.36e-05	0.00421309	XP_014053983.1	XM_014198503.1	NC_027300.1	49578477	49601095	+	PREDICTED: DNA-binding protein Ikaros isoform X3
106566669	13653.1	0.379896	0.0875467	4.33935	1.43e-05	0.0043444	XP_013990395.1	XM_014134920.1	NC_027312.1	16492296	16497085	+	PREDICTED: 60S ribosomal protein L32
106574104	180.197	0.649371	0.150098	4.32632	1.52e-05	0.00453841	XP_014005136.1	XM_014149659.1	NC_027315.1	50402850	50420265	-	PREDICTED: B-cell lymphoma 6 protein-like isoform X3
XR_001330267.1	286.156	0.500248	0.115797	4.32005	1.56e-05	0.00459857	NA	NA	NA	NA	NA	NA	NA
106608218	465.712	0.605768	0.140622	4.30777	1.65e-05	0.00471822	XP_014061525.1	XM_014206050.1	NC_027305.1	77903545	77913068	-	PREDICTED: RNA-binding protein 25-like, partial
106562418	123.901	-0.865606	0.20086	-4.3095	1.64e-05	0.00471822	XP_013982771.1	XM_014127296.1	NC_027310.1	29673011	29682172	+	PREDICTED: lysophosphatidylcholine acyltransferase 2-like
106601929	692.444	1.28866	0.299526	4.30235	1.69e-05	0.00476521	XP_014049841.1	XM_014194366.1	NC_027302.1	86567296	86605484	-	PREDICTED: E3 ubiquitin-protein ligase RNF213-like
106609709	87.7361	-0.961118	0.223665	-4.29713	1.73e-05	0.00480909	XP_014064155.1	XM_014208680.1	NC_027306.1	52388186	52388734	-	PREDICTED: complement C1q-like protein 2
106565475	95.8485	3.05655	0.712011	4.29284	1.76e-05	0.00481464	XP_013988169.1	XM_014132694.1	NC_027311.1	55068961	55069899	-	PREDICTED: uncharacterized protein LOC106565475
106592017	75.1552	0.63153	0.147214	4.28989	1.79e-05	0.00481464	XP_014038791.1	XM_014183316.1	NW_012347534.1	11818	25122	+	PREDICTED: PH-interacting protein-like, partial
106574586	76.8131	0.805814	0.188071	4.28462	1.83e-05	0.00481464	XP_014006037.1	XM_014150562.1	NC_027315.1	72562531	72565572	+	PREDICTED: nardilysin-like
106571414	51.6011	-0.749893	0.175023	-4.28453	1.83e-05	0.00481464	XP_013999952.1	XM_014144477.1	NC_027314.1	34621727	34670119	+	PREDICTED: vacuolar protein sorting-associated protein VTA1 homolog
106581233	65.1741	-0.738263	0.173218	-4.26205	2.03e-05	0.00525464	XP_014018633.1	XM_014163158.1	NC_027301.1	22502224	22504309	-	PREDICTED: methyltransferase-like protein 6
106585050	37.2014	-1.3833	0.324973	-4.25667	2.07e-05	0.00531193	XP_014026280.1	XM_014170805.1	NC_027323.1	14006744	14007397	-	PREDICTED: claudin-4-like
106564841	72.4873	0.649042	0.153267	4.23472	2.29e-05	0.00563569	XP_013986769.1	XM_014131294.1	NC_027300.1	121546692	121556840	+	PREDICTED: S-adenosylmethionine synthase isoform type-2-like
106589524	94.9196	-1.10506	0.260919	-4.23528	2.28e-05	0.00563569	XP_014035091.1	XM_014179616.1	NC_027327.1	13498343	13538680	+	PREDICTED: MKL/myocardin-like protein 1 isoform X2
106584543	71.7714	-0.652723	0.154022	-4.23784	2.26e-05	0.00563569	XP_014025436.1	XM_014169961.1	NC_027322.1	36793965	36795938	+	PREDICTED: TIR domain-containing adapter molecule 1-like
106570285	20137.1	0.375153	0.0887197	4.22852	2.35e-05	0.0057035	XP_013997912.1	XM_014142435.1	NC_027313.1	68237813	68239889	+	PREDICTED: 60S ribosomal protein L15
106607854	7293.38	0.63192	0.149517	4.22641	2.37e-05	0.0057035	XP_014060762.1	XM_014205287.1	NC_027305.1	60708595	60716789	-	PREDICTED: uncharacterized protein LOC106607854 isoform X2
106577523	147.026	-0.794988	0.18845	-4.21856	2.46e-05	0.0058337	XP_014011096.1	XM_014155620.1	NC_027317.1	46015519	46046193	-	PREDICTED: metastasis-associated protein MTA2-like isoform X2
106586999	28.8757	-1.43021	0.340062	-4.20573	2.6e-05	0.00610021	XP_014030259.1	XM_014174784.1	NC_027325.1	10549284	10553561	+	PREDICTED: G-protein coupled receptor 56-like
106608186	94.9152	0.49033	0.116737	4.20028	2.67e-05	0.00617452	XP_014061459.1	XM_014205984.1	NC_027305.1	74516703	74524181	+	PREDICTED: BTB/POZ domain-containing protein 9-like
106598980	35271.8	0.329018	0.0784458	4.19421	2.74e-05	0.00619475	XP_014045490.1	XM_014190015.1	NC_027302.1	13219003	13225265	+	PREDICTED: 40S ribosomal protein S28
106580659	147.752	-0.744565	0.177472	-4.19539	2.72e-05	0.00619475	XP_014017433.1	XM_014161958.1	NC_027301.1	24282736	24292672	-	PREDICTED: ras-related protein Rab-11A-like
100195915	1284.66	0.323866	0.0775645	4.17543	2.97e-05	0.00665125	NP_001134416.1	NM_001140944.1	NC_027302.1	67187705	67195141	+	eukaryotic translation initiation factor 3 subunit G
106613766	6542.78	0.407132	0.097756	4.16478	3.12e-05	0.00675801	XP_014071828.1	XM_014216353.1	NC_027309.1	19879426	19885151	+	PREDICTED: elongation factor 2-like isoform X1
106587881	13.9821	1.53964	0.369919	4.16209	3.15e-05	0.00675801	XP_014032014.1	XM_014176545.1	NC_027301.1	46137212	46148277	-	PREDICTED: zinc finger protein Aiolos-like
106578113	311.502	1.31004	0.314951	4.15949	3.19e-05	0.00675801	XP_014012187.1	XM_014156712.1	NC_027317.1	67208261	67225500	-	PREDICTED: circularly permutated Ras protein 1-like
106568161	23644.9	0.413195	0.0993602	4.15856	3.2e-05	0.00675801	XP_013993718.1	XM_014138243.1	NC_027312.1	89138130	89140525	+	PREDICTED: 60S ribosomal protein L17
106578208	471.384	0.373653	0.0898627	4.15804	3.21e-05	0.00675801	XP_014012328.1	XM_014156853.1	NC_027301.1	12711269	12716685	-	PREDICTED: zinc finger protein 574-like
106607301	136.562	0.722172	0.173742	4.15659	3.23e-05	0.00675801	XP_014059608.1	XM_014204133.1	NC_027305.1	37463718	37477990	+	PREDICTED: serine/threonine-protein kinase 17A-like
100196552	16103.2	0.376709	0.0907469	4.15121	3.31e-05	0.00683144	NP_001135053.1	NM_001141581.1	NC_027305.1	38982200	38984631	-	60S ribosomal protein L19
106561522	883.108	0.68907	0.16625	4.14478	3.4e-05	0.00683144	XP_013981049.1	XM_014125574.1	NC_027300.1	110324209	110330785	-	PREDICTED: protein AMBP-like
106579230	319.296	-0.443474	0.107004	-4.14448	3.41e-05	0.00683144	XP_014014417.1	XM_014158940.1	NC_027318.1	53154048	53155472	-	PREDICTED: SUMO-conjugating enzyme UBC9 isoform X2
106587157	190.605	-0.51952	0.125325	-4.14538	3.39e-05	0.00683144	XP_014030720.1	XM_014175245.1	NC_027301.1	47858368	47931256	-	PREDICTED: neuronal-specific septin-3-like isoform X2
106583096	1928.44	-0.387614	0.0935853	-4.14183	3.45e-05	0.00684025	XP_014022387.1	XM_014166911.1	NC_027321.1	27179192	27207482	+	PREDICTED: F-actin-capping protein subunit beta isoform X2
106573911	417.196	0.380367	0.0921549	4.12747	3.67e-05	0.00714624	XP_014004839.1	XM_014149364.1	NC_027315.1	43387491	43400831	-	PREDICTED: probable ATP-dependent RNA helicase DDX49
106610699	315.545	-0.489118	0.118513	-4.12714	3.67e-05	0.00714624	XP_014065668.1	XM_014210193.1	NC_027308.1	11040071	11040743	+	PREDICTED: DNA-binding protein inhibitor ID-2
106577118	36099.2	0.300461	0.0729282	4.11996	3.79e-05	0.0072536	XP_014010339.1	XM_014154864.1	NC_027317.1	24395044	24397378	-	PREDICTED: ubiquitin-40S ribosomal protein S27a
XR_001324408.1	18.9001	3.24945	0.788865	4.11915	3.8e-05	0.0072536	NA	NA	NA	NA	NA	NA	NA
100306841	799.41	0.358169	0.0871748	4.10863	3.98e-05	0.00751832	NP_001158852.1	NM_001165380.1	NC_027325.1	8491338	8518569	-	DNA damage-binding protein 1
106596289	9894.32	0.340217	0.0829433	4.1018	4.1e-05	0.00763163	XP_014043075.1	XM_014187600.1	NC_027302.1	1281269	1284963	+	PREDICTED: 40S ribosomal protein S8
106568967	189.928	0.468198	0.114174	4.10072	4.12e-05	0.00763163	XP_013995340.1	XM_014139865.1	NC_027313.1	12298057	12323986	-	PREDICTED: lysine-specific demethylase 4A-like isoform X2
106608875	246.219	0.756932	0.184893	4.0939	4.24e-05	0.0077451	XP_014062540.1	XM_014207065.1	NC_027306.1	21498464	21501562	-	PREDICTED: golgin subfamily A member 6-like protein 22
106606278	119.741	0.643921	0.157325	4.09293	4.26e-05	0.0077451	XP_014057898.1	XM_014202423.1	NC_027305.1	2928401	2953666	-	PREDICTED: protein NLRC3-like
106576261	189.533	1.98535	0.485614	4.08832	4.35e-05	0.00782745	XP_014008817.1	XM_014153343.1	NC_027316.1	44254655	44257234	+	PREDICTED: ubl carboxyl-terminal hydrolase 18-like isoform X1
100194615	1318.98	0.327893	0.0804905	4.07369	4.63e-05	0.00825964	NP_001133172.1	NM_001139700.1	NC_027310.1	35584574	35590614	+	eukaryotic translation initiation factor 3 subunit M
106590737	298.962	0.519314	0.127897	4.0604	4.9e-05	0.00864926	XP_014037371.1	XM_014181896.1	NW_012341875.1	34542	53618	+	PREDICTED: E3 ubiquitin-protein ligase RBBP6-like, partial
106607711	110.805	-1.21977	0.300532	-4.05871	4.93e-05	0.00864926	XP_014060433.1	XM_014204958.1	NC_027305.1	53061263	53075271	+	PREDICTED: peptidase M20 domain-containing protein 2
100286555	7034.95	0.332886	0.0820742	4.05592	4.99e-05	0.008675	NP_001139966.1	NM_001146494.1	NC_027309.1	92590503	92596720	+	40S ribosomal protein S17
106609058	21367.3	0.318025	0.0787284	4.03952	5.36e-05	0.00912306	XP_014062902.1	XM_014207427.1	NC_027306.1	27661479	27671979	+	PREDICTED: 40S ribosomal protein S4
106607360	102.614	0.539189	0.133531	4.03793	5.39e-05	0.00912306	XP_014059733.1	XM_014204257.1	NC_027305.1	35006674	35017088	-	PREDICTED: putative E3 ubiquitin-protein ligase UNKL isoform X3
106607024	360.586	-0.804353	0.19915	-4.03892	5.37e-05	0.00912306	XP_014059036.1	XM_014203561.1	NC_027305.1	30248131	30282923	-	PREDICTED: serine/threonine-protein kinase N1-like isoform X2
106560598	34542.5	0.285102	0.0707583	4.02924	5.6e-05	0.00938537	XP_013979110.1	XM_014123635.1	NC_027309.1	48873413	48874764	+	PREDICTED: 60S ribosomal protein L36
106560438	330.771	-0.447213	0.111113	-4.02484	5.7e-05	0.00948086	XP_013978817.1	XM_014123342.1	NC_027309.1	40189134	40201249	-	PREDICTED: calcium-binding mitochondrial carrier protein SCaMC-1
106576284	61.86	0.675567	0.168212	4.01615	5.92e-05	0.0096741	XP_014008850.1	XM_014153374.1	NC_027316.1	44817993	44828833	+	PREDICTED: integrin-alpha FG-GAP repeat-containing protein 2 isoform X2
106571980	689.441	0.28654	0.0713479	4.0161	5.92e-05	0.0096741	XP_014001084.1	XM_014145607.1	NC_027314.1	62628648	62637204	+	PREDICTED: lethal(3)malignant brain tumor-like protein 1 isoform X1
XR_001321791.1	1292.65	0.379331	0.0946855	4.00622	6.17e-05	0.00975942	NA	NA	NA	NA	NA	NA	NA
106581902	1242.25	-0.325379	0.0811913	-4.00757	6.13e-05	0.00975942	XP_014019821.1	XM_014164346.1	NC_027320.1	19022167	19034410	+	PREDICTED: fibrous sheath CABYR-binding protein-like isoform X1
106587120	88.7049	-0.710708	0.177294	-4.00865	6.11e-05	0.00975942	XP_014030628.1	XM_014175153.1	NC_027301.1	48079580	48081211	-	PREDICTED: small ubiquitin-related modifier 2-like
106571990	239.813	-0.433543	0.108103	-4.01045	6.06e-05	0.00975942	XP_014001139.1	XM_014145664.1	NC_027314.1	77703166	77714326	+	PREDICTED: leucine-rich repeat-containing protein 47-like
106563476	199.649	0.473811	0.118329	4.00419	6.22e-05	0.00976429	XP_013984588.1	XM_014129093.1	NC_027300.1	117219777	117339657	+	PREDICTED: tankyrase-1-like isoform X3
106587807	50.559	-0.693378	0.173842	-3.98856	6.65e-05	0.0103467	XP_014031925.1	XM_014176450.1	NC_027325.1	37719957	37723852	-	PREDICTED: protein CDKN2AIP homolog A-like
100196425	68.4905	1.81355	0.455329	3.98294	6.81e-05	0.0104912	NP_001134926.1	XM_014162058.1	NC_027319.1	47106771	47108744	-	XIAP-associated factor 1
106609484	17.5055	1.50548	0.378118	3.9815	6.85e-05	0.0104912	XP_014063828.1	XM_014208353.1	NC_027306.1	44462412	44464043	-	PREDICTED: nuclear factor 7, ovary-like isoform X1
106560831	533.824	0.504498	0.126866	3.97661	6.99e-05	0.0106254	XP_013979659.1	XM_014124184.1	NC_027309.1	80029110	80048459	-	PREDICTED: arachidonate 15-lipoxygenase B-like isoform X3
106562106	13.5036	-1.38215	0.348713	-3.96358	7.38e-05	0.0111357	XP_013982173.1	XM_014126697.1	NC_027310.1	18402415	18411618	-	PREDICTED: aryl hydrocarbon receptor nuclear translocator-like protein 1 isoform X1
106576392	155.174	0.434933	0.110001	3.95391	7.69e-05	0.0113812	XP_014009006.1	XM_014153530.1	NC_027316.1	48345644	48356591	+	PREDICTED: protein asunder homolog isoform X2
106578343	74.2714	0.758994	0.19201	3.95288	7.72e-05	0.0113812	XP_014012515.1	XM_014157039.1	NC_027318.1	5589689	5613391	+	PREDICTED: zinc finger protein 281-like isoform X2
106568340	43.805	-0.631245	0.159571	-3.95589	7.63e-05	0.0113812	XP_013994078.1	XM_014138603.1	NC_027312.1	92917495	92925395	-	PREDICTED: E3 ubiquitin-protein ligase Praja-2-like
106586142	333.189	2.4647	0.624552	3.94635	7.94e-05	0.011608	XP_014028512.1	XM_014173037.1	NC_027324.1	10236893	10257334	-	PREDICTED: signal transducer and activator of transcription 1-alpha/beta-like isoform X2
106584167	14425.8	0.339037	0.0861857	3.93379	8.36e-05	0.0121137	XP_014024589.1	XM_014169114.1	NC_027322.1	16529745	16535071	-	PREDICTED: 60S ribosomal protein L5
100286693	921.231	0.378561	0.0962637	3.93254	8.41e-05	0.0121137	XP_014034373.1	XM_014178898.1	NC_027327.1	19751699	19751959	-	PREDICTED: splicing factor 3B subunit 5 isoform X1
106562203	257.062	0.409961	0.104422	3.926	8.64e-05	0.0123563	XP_013982379.1	XM_014126904.1	NC_027310.1	19964873	19986514	-	PREDICTED: protein FAM63B isoform X2
106612102	67.3167	-0.8971	0.228938	-3.91853	8.91e-05	0.0126519	XP_014068435.1	XM_014212956.1	NC_027308.1	77629352	77639130	+	PREDICTED: cathepsin F-like isoform X4
106566610	176.116	0.640982	0.164209	3.90345	9.48e-05	0.0132682	XP_013990264.1	XM_014134788.1	NC_027312.1	18410319	18441982	-	PREDICTED: FYVE, RhoGEF and PH domain-containing protein 3-like isoform X2
106611499	759.747	0.422704	0.108328	3.90209	9.54e-05	0.0132682	XP_014067238.1	XM_014211763.1	NC_027308.1	48452247	48452692	-	PREDICTED: lipopolysaccharide-induced tumor necrosis factor-alpha factor homolog
106612904	475.02	0.807982	0.207147	3.90052	9.6e-05	0.0132682	XP_014070036.1	XM_014214561.1	NC_027308.1	108985892	108994387	-	PREDICTED: high affinity immunoglobulin gamma Fc receptor I-like
100286557	705.926	-1.22903	0.315267	-3.89838	9.68e-05	0.0132682	NP_001139968.1	NM_001146496.1	NC_027310.1	86098416	86105533	-	arachidonate 5-lipoxygenase-activating protein precursor
XR_001321537.1	5774.64	-0.488891	0.125404	-3.89852	9.68e-05	0.0132682	NA	NA	NA	NA	NA	NA	NA
100195943	503.201	0.916589	0.235476	3.89248	9.92e-05	0.0134231	NP_001134444.1	XM_014213709.1	NC_027308.1	102452078	102456573	+	Ribonuclease T2 precursor
106562375	320.98	0.308777	0.0793326	3.89218	9.93e-05	0.0134231	XP_013982703.1	XM_014127227.1	NC_027310.1	26908548	26918485	+	PREDICTED: protein LSM14 homolog A-like isoform X2
106579554	362.26	0.363624	0.0937268	3.87962	0.000104619	0.0138635	XP_014015050.1	XM_014159575.1	NC_027318.1	69013493	69034572	+	PREDICTED: ras-responsive element-binding protein 1
106560416	51.3983	1.00491	0.259026	3.87957	0.000104641	0.0138635	XP_013978780.1	XM_014123304.1	NC_027309.1	39066368	39072500	+	PREDICTED: ubiquitin carboxyl-terminal hydrolase CYLD-like
106572639	52.4598	-1.16694	0.300809	-3.87933	0.000104746	0.0138635	XP_014002478.1	XM_014147002.1	NC_027314.1	86515079	86536522	+	PREDICTED: ankyrin repeat domain-containing protein SOWAHC-like
106563677	9487.72	0.359886	0.0928905	3.8743	0.00010693	0.0140569	XP_013984944.1	XM_014129469.1	NC_027300.1	118183070	118188672	-	PREDICTED: 60S ribosomal protein L17-like
100196303	687.844	0.435327	0.112618	3.86551	0.000110858	0.0144755	XP_014013366.1	XM_014157892.1	NC_027318.1	33880161	33896244	+	PREDICTED: interferon-induced, double-stranded RNA-activated protein kinase isoform X2
100196741	63.1147	0.615729	0.159491	3.86058	0.000113118	0.0146722	NP_001135235.1	NM_001141763.1	NC_027322.1	21302303	21305953	-	carbonyl reductase family member 4
106583492	75.6494	-0.770452	0.199665	-3.85872	0.000113984	0.0146865	XP_014023206.1	XM_014167733.1	NC_027321.1	40970109	40971193	-	PREDICTED: transmembrane protein 263-like isoform X1
XR_001319255.1	95.7593	-0.494674	0.128264	-3.8567	0.000114929	0.014711	NA	NA	NA	NA	NA	NA	NA
106612599	815.886	0.70708	0.183479	3.85374	0.000116329	0.0147927	XP_014069377.1	XM_014213901.1	NC_027308.1	105868755	105892868	+	PREDICTED: mitogen-activated protein kinase kinase kinase kinase 5-like isoform X1
106571952	436.429	0.455242	0.118407	3.84471	0.000120694	0.0152482	XP_014001030.1	XM_014145555.1	NC_027314.1	62220405	62227466	-	PREDICTED: aladin
100380378	409.72	0.326723	0.0851371	3.83761	0.000124238	0.0155229	NP_001167134.1	NM_001173663.1	NC_027300.1	95614656	95625286	-	Hormone-sensitive lipase
106573875	1879.42	0.698935	0.182333	3.83328	0.000126444	0.0155229	XP_014004771.1	XM_014149297.1	NC_027315.1	42512284	42545221	-	PREDICTED: dipeptidyl peptidase 9-like isoform X3
106594207	111.233	0.507198	0.132342	3.83248	0.000126857	0.0155229	XP_014041058.1	XM_014185583.1	NW_012352116.1	1563	9031	+	PREDICTED: RING finger protein 145-like
100380704	151.342	-0.666027	0.173738	-3.83351	0.000126326	0.0155229	XP_014006892.1	XM_014151417.1	NC_027316.1	8824131	8861178	+	PREDICTED: lymphocyte antigen 75
106566654	1032.63	-0.266134	0.0694079	-3.83434	0.0001259	0.0155229	XP_013990366.1	XM_014134891.1	NC_027312.1	16872541	16874167	+	PREDICTED: 14-3-3 protein beta/alpha-2
106581262	1066.5	0.621254	0.162202	3.83012	0.000128079	0.0155622	XP_014018687.1	XM_014163212.1	NC_027319.1	65444173	65444787	-	PREDICTED: uncharacterized protein LOC106581262
106610285	71.4441	3.49826	0.914039	3.82726	0.000129578	0.0155622	XP_014065032.1	XM_014209557.1	NC_027307.1	17033829	17044552	+	PREDICTED: probable E3 ubiquitin-protein ligase HERC3
106611282	3750.13	-0.660985	0.172663	-3.82817	0.000129098	0.0155622	XP_014066803.1	XM_014211328.1	NC_027308.1	38621213	38631708	+	PREDICTED: cysteine-rich protein 1-like
106576024	545.399	0.348888	0.0913665	3.81855	0.000134236	0.0158381	XP_014008306.1	XM_014152831.1	NC_027316.1	34693912	34713502	-	PREDICTED: regulator of nonsense transcripts 2-like isoform X6
106571460	248.337	1.00998	0.264549	3.81773	0.000134687	0.0158381	XP_014000074.1	XM_014144599.1	NC_027314.1	37148570	37157225	-	PREDICTED: meprin A subunit alpha-like
106580617	88.5161	0.557679	0.146142	3.81602	0.00013562	0.0158381	XP_014017339.1	XM_014161866.1	NC_027319.1	39522592	39527244	-	PREDICTED: RING finger protein 37-like isoform X1
100380724	568.629	1.97073	0.516516	3.81543	0.000135946	0.0158381	XP_014023568.1	XM_014168092.1	NC_027321.1	48817400	48831899	-	PREDICTED: helicase with zinc finger domain 2 isoform X2
100380809	226.182	-0.397899	0.10428	-3.81569	0.000135802	0.0158381	NP_001167402.1	NM_001173931.1	NC_027308.1	26440788	26450121	+	cell division cycle 5-like protein
106574999	48385.5	0.431245	0.113097	3.81305	0.000137263	0.0158963	XP_014006603.1	XM_014151128.1	NC_027315.1	85843014	85851914	+	PREDICTED: translationally-controlled tumor protein homolog
XR_001319023.1	401.372	1.60373	0.421524	3.80459	0.000142038	0.0162866	NA	NA	NA	NA	NA	NA	NA
106605750	75.0825	0.513643	0.135023	3.80412	0.000142307	0.0162866	XP_014057130.1	XM_014201655.1	NC_027304.1	68994306	68998533	+	PREDICTED: cytohesin-2-like
106598853	152.935	0.754337	0.198494	3.8003	0.000144522	0.0164433	XP_014045343.1	XM_014189864.1	NC_027302.1	11536365	11563049	-	PREDICTED: probable cation-transporting ATPase 13A3 isoform X2
106562955	95.082	-0.75879	0.2001	-3.79205	0.00014941	0.0169008	XP_013983561.1	XM_014128088.1	NC_027310.1	51872174	51888857	+	PREDICTED: epidermal growth factor-like protein 7
106561926	390.486	0.375182	0.0990766	3.78679	0.000152609	0.0171628	XP_013981804.1	XM_014126329.1	NC_027310.1	8365322	8396816	-	PREDICTED: DNA damage-binding protein 1-like isoform X1
100196256	115.779	2.22165	0.587282	3.78293	0.000154995	0.0172602	NP_001134757.1	NM_001141285.1	NC_027320.1	12218921	12221992	-	Signal transducer and activator of transcription 1
XR_001321721.1	8088.09	-0.47908	0.126656	-3.78252	0.000155249	0.0172602	NA	NA	NA	NA	NA	NA	NA
XR_001320261.1	16.1026	0.990121	0.262134	3.77716	0.000158628	0.017382	NA	NA	NA	NA	NA	NA	NA
106573370	31.6344	-0.873673	0.231342	-3.77653	0.000159026	0.017382	XP_014003846.1	XM_014148371.1	NC_027315.1	21652478	21659797	+	PREDICTED: proline-rich protein 5-like
100194629	1614.15	-0.719919	0.190607	-3.77698	0.000158741	0.017382	NP_001133186.1	NM_001139714.1	NC_027314.1	42355116	42370540	+	calmodulin 2 (phosphorylase kinase, delta)-3
XR_001321355.1	517.548	2.96891	0.786748	3.77365	0.000160875	0.0174368	NA	NA	NA	NA	NA	NA	NA
106561282	133.81	1.18029	0.312827	3.77296	0.000161319	0.0174368	XP_013980531.1	XM_014125056.1	NC_027309.1	92466127	92482202	+	PREDICTED: cilia- and flagella-associated protein 44
106575539	35.8952	-0.899682	0.238796	-3.76758	0.000164836	0.0177185	XP_014007570.1	XM_014152095.1	NC_027316.1	18068887	18076659	-	PREDICTED: serine/threonine-protein kinase 11-interacting protein-like
106604226	444.067	0.305934	0.0812697	3.76443	0.000166931	0.0177795	XP_014054156.1	XM_014198680.1	NC_027304.1	8364855	8378932	+	PREDICTED: NEDD4 family-interacting protein 1-like
106566492	484.346	0.494187	0.131323	3.76314	0.000167796	0.0177795	XP_013990046.1	XM_014134570.1	NC_027312.1	10097304	10108460	+	PREDICTED: tyrosine-protein phosphatase non-receptor type 18-like
106608292	202.181	-0.489392	0.130067	-3.76262	0.000168145	0.0177795	XP_014061630.1	XM_014206155.1	NC_027305.1	83167598	83177199	+	PREDICTED: transmembrane emp24 domain-containing protein 10-like
106613248	34.6844	0.909757	0.242134	3.75724	0.000171796	0.0180674	XP_014070799.1	XM_014215324.1	NC_027308.1	132895194	132901041	-	PREDICTED: lysosomal amino acid transporter 1 homolog
100306730	31754.3	0.39027	0.103915	3.75568	0.000172873	0.0180829	NP_001158741.1	NM_001165269.1	NC_027319.1	30096754	30099503	-	60S ribosomal protein L6
106580882	377.852	-0.451111	0.120164	-3.75414	0.000173936	0.0180968	XP_014017885.1	XM_014162410.1	NC_027319.1	50515320	50516577	-	PREDICTED: RING-box protein 2
106578367	35.0325	-0.840449	0.223965	-3.7526	0.000175013	0.018112	XP_014012604.1	XM_014157129.1	NC_027300.1	20234515	20237155	+	PREDICTED: hydroxymethylglutaryl-CoA lyase, mitochondrial-like
100195504	208.92	0.348189	0.0928617	3.74955	0.000177155	0.0181868	XP_014046400.1	XM_014190929.1	NC_027302.1	31708045	31741231	-	PREDICTED: guanylate kinase isoform X1
100194553	1397.37	1.99329	0.531813	3.7481	0.000178179	0.0181868	NP_001133111.1	XM_014141497.1	NC_027313.1	59523597	59524504	-	VHSV-induced protein-like
106584345	280.521	0.380867	0.10163	3.74759	0.000178541	0.0181868	XP_014025023.1	XM_014169549.1	NC_027322.1	28142704	28146700	-	PREDICTED: tetratricopeptide repeat protein 14 isoform X1
106580857	633.833	0.485835	0.129742	3.74463	0.000180663	0.0183072	XP_014017825.1	XM_014162350.1	NC_027319.1	49943563	49951290	-	PREDICTED: eukaryotic translation initiation factor 3 subunit K isoform X2
106571853	10669	0.396572	0.106048	3.73953	0.000184362	0.0185853	XP_014000825.1	XM_014145349.1	NC_027314.1	56917754	56923730	+	PREDICTED: 60S ribosomal protein L32
106588383	182.76	2.42803	0.64964	3.73749	0.000185864	0.01864	XP_014032775.1	XM_014177300.1	NC_027326.1	10411236	10413756	-	PREDICTED: uncharacterized protein LOC106588383
106576382	273.047	0.355404	0.0953347	3.72796	0.000193033	0.0189223	XP_014008994.1	XM_014153519.1	NC_027301.1	9637256	9655510	-	PREDICTED: glycogen synthase kinase-3 beta-like
106611942	897.099	0.563163	0.151072	3.72778	0.000193177	0.0189223	XP_014068106.1	XM_014212631.1	NC_027308.1	69637150	69639397	+	PREDICTED: nucleoside diphosphate kinase homolog 5 isoform X1
100196555	169.464	0.478012	0.128232	3.72771	0.000193227	0.0189223	NP_001135056.1	NM_001141584.1	NC_027308.1	4003616	4025343	+	serine/threonine/tyrosine-interacting protein
106581117	131.351	0.438066	0.117521	3.72755	0.000193354	0.0189223	XP_014018349.1	XM_014162876.1	NC_027319.1	61441316	61475736	+	PREDICTED: mitochondrial intermediate peptidase-like isoform X1
106582150	133.112	0.583732	0.156624	3.72695	0.000193807	0.0189223	XP_014020414.1	XM_014164938.1	NC_027320.1	26251497	26352976	-	PREDICTED: cyclic AMP receptor-like protein A isoform X2
106606884	75.8222	0.876929	0.235378	3.72562	0.000194837	0.0189223	XP_014058811.1	XM_014203336.1	NC_027305.1	24654167	24656442	-	PREDICTED: perforin-1-like
106579019	118.805	0.457734	0.122898	3.7245	0.000195703	0.0189223	XP_014013892.1	XM_014158418.1	NC_027318.1	48931202	48953849	-	PREDICTED: lipase maturation factor 1 isoform X1
106561966	836.686	-0.659286	0.17706	-3.72353	0.000196459	0.0189223	XP_013981933.1	XM_014126458.1	NC_027310.1	9948425	9957217	+	PREDICTED: 26S protease regulatory subunit 6A-B-like isoform X1
106566996	559.03	0.402248	0.108069	3.72214	0.000197545	0.0189331	XP_013991208.1	XM_014135731.1	NC_027312.1	32670635	32686328	+	PREDICTED: la-related protein 4-like isoform X2
100286435	1829.77	0.412012	0.110765	3.71969	0.00019947	0.0189473	NP_001139846.1	NM_001146374.1	NW_012343400.1	32295	46841	+	Zinc finger CCCH domain-containing protein 15
106565680	76.5049	1.00706	0.270886	3.71765	0.000201083	0.0189473	XP_013988522.1	XM_014133048.1	NC_027311.1	59133749	59149921	+	PREDICTED: phosphatidylinositol N-acetylglucosaminyltransferase subunit Q
106567260	122.046	0.455321	0.122519	3.71633	0.000202137	0.0189473	XP_013991825.1	XM_014136350.1	NC_027312.1	42226179	42234885	+	PREDICTED: dnaJ homolog subfamily C member 11-like isoform X1
106596174	19.0894	-1.84717	0.497114	-3.7158	0.000202562	0.0189473	XP_014042965.1	XM_014187490.1	NW_012358723.1	2446	3993	+	PREDICTED: eukaryotic translation initiation factor 3 subunit H
106606547	26.0053	-0.821059	0.220789	-3.71874	0.000200217	0.0189473	XP_014058303.1	XM_014202834.1	NC_027305.1	13324821	13358254	-	PREDICTED: SUN domain-containing protein 1-like isoform X1
106583201	51.642	-0.633008	0.17044	-3.71398	0.000204028	0.0189931	XP_014022584.1	XM_014167109.1	NC_027321.1	29068585	29124472	-	PREDICTED: 6-phosphofructo-2-kinase/fructose-2,6-bisphosphatase 4-like isoform X2
XR_001326107.1	420.125	0.673264	0.181366	3.71218	0.000205485	0.0190377	NA	NA	NA	NA	NA	NA	NA
106571425	34.1279	0.971162	0.26193	3.70772	0.000209137	0.0191735	XP_013999985.1	XM_014144510.1	NC_027314.1	35022703	35055106	+	PREDICTED: vasohibin-2
106583458	16.9015	1.21896	0.328846	3.70679	0.000209907	0.0191735	XP_014023171.1	XM_014167696.1	NC_027300.1	20205716	20213595	+	PREDICTED: CD209 antigen-like protein E isoform X1
106605467	89.5251	-0.933752	0.251885	-3.70706	0.000209683	0.0191735	XP_014056638.1	XM_014201163.1	NC_027304.1	58791098	58797142	-	PREDICTED: 2,4-dienoyl-CoA reductase, mitochondrial
106568317	242.03	0.435626	0.117681	3.70174	0.000214127	0.0192968	XP_013994025.1	XM_014138550.1	NC_027312.1	92422565	92426941	+	PREDICTED: peptidylprolyl isomerase domain and WD repeat-containing protein 1
106580888	87.6786	0.720263	0.194636	3.70057	0.000215119	0.0192968	XP_014017895.1	XM_014162420.1	NC_027319.1	46705883	46712132	+	PREDICTED: exocyst complex component 3-like protein 2, partial
106573364	26.9892	1.80048	0.486566	3.70038	0.000215277	0.0192968	XP_014003825.1	XM_014148350.1	NC_027315.1	21502835	21504237	+	PREDICTED: polyadenylate-binding protein 1-A-like
106611408	45.3158	0.977678	0.264338	3.69859	0.000216801	0.0192968	XP_014067060.1	XM_014211585.1	NC_027308.1	44616252	44627668	+	PREDICTED: NHS-like protein 1 isoform X1
106582588	48.3732	1.02049	0.27595	3.69811	0.000217208	0.0192968	XP_014021289.1	XM_014165814.1	NC_027320.1	57860886	57870000	+	PREDICTED: CASP8 and FADD-like apoptosis regulator
100195103	250.615	-0.351537	0.0949515	-3.70228	0.000213672	0.0192968	NP_001133604.1	NM_001140132.1	NC_027315.1	37057848	37071032	-	Twinfilin-1
106606204	482.302	0.441425	0.119408	3.69678	0.00021835	0.0193101	XP_014057816.1	XM_014202341.1	NC_027305.1	623095	653769	-	PREDICTED: COP9 signalosome complex subunit 1-like isoform X2
106612682	227.173	0.851909	0.230548	3.69514	0.000219764	0.0193472	XP_014069562.1	XM_014214087.1	NC_027308.1	102448316	102451128	-	PREDICTED: cytochrome c oxidase subunit 7A2, mitochondrial-like
106588481	386.61	-0.315604	0.0854757	-3.69233	0.000222212	0.0193873	XP_014033046.1	XM_014177571.1	NC_027326.1	7740274	7752782	-	PREDICTED: palmitoyl-protein thioesterase 1-like
100194786	76.5963	-0.761094	0.206099	-3.69285	0.000221755	0.0193873	NP_001133287.1	NM_001139815.1	NC_027316.1	636287	652268	+	protein lunapark-B
106565887	72.6998	0.508448	0.137883	3.68754	0.000226434	0.0196674	XP_013989007.1	XM_014133540.1	NC_027311.1	64225232	64282945	+	PREDICTED: eukaryotic translation initiation factor 4 gamma 3-like isoform X7
106560997	243.211	0.446668	0.121446	3.67792	0.000235146	0.0201609	XP_013979988.1	XM_014124513.1	NC_027309.1	71786814	71795640	+	PREDICTED: formin-binding protein 4-like
106596276	13.5062	1.22784	0.333849	3.67783	0.000235224	0.0201609	XP_014043059.1	XM_014187584.1	NW_012359224.1	245	863	-	PREDICTED: golgin subfamily A member 6-like protein 22, partial
106570200	4310.3	-0.378039	0.102756	-3.67899	0.000234159	0.0201609	XP_013997753.1	XM_014142278.1	NC_027313.1	63530093	63532820	+	PREDICTED: thioredoxin-interacting protein-like
106611638	96.9479	0.476809	0.129816	3.67297	0.000239745	0.0204358	XP_014067525.1	XM_014212051.1	NC_027308.1	60016834	60025527	-	PREDICTED: elongator complex protein 1-like isoform X1
106574496	291.525	0.415723	0.11321	3.67214	0.000240532	0.0204358	XP_014005883.1	XM_014150407.1	NC_027315.1	72302235	72310002	-	PREDICTED: amino-terminal enhancer of split-like isoform X2
106573916	305.387	2.01694	0.549931	3.66763	0.000244808	0.0207086	XP_014004852.1	XM_014149374.1	NC_027315.1	43553313	43558437	+	PREDICTED: interferon-induced protein 44-like isoform X4
106561705	48.8815	1.19901	0.327125	3.6653	0.000247052	0.0207183	XP_013981394.1	XM_014125919.1	NC_027309.1	109289041	109306965	-	PREDICTED: nicotinamide phosphoribosyltransferase
106603502	87.45	-0.662866	0.180795	-3.66639	0.000246001	0.0207183	XP_014052753.1	XM_014197278.1	NC_027303.1	51910638	51910970	-	PREDICTED: ER membrane protein complex subunit 6
106590414	386.822	0.64686	0.176578	3.66331	0.000248972	0.0207272	XP_014036891.1	XM_014181416.1	NC_027328.1	25023299	25025340	+	PREDICTED: ER membrane protein complex subunit 9-like
100194797	269.228	0.706834	0.193005	3.66226	0.000250001	0.0207272	NP_001133298.1	NM_001139826.1	NC_027304.1	15756	52234	+	Integral membrane protein 2A
106592632	23.4029	-0.922082	0.251804	-3.6619	0.000250354	0.0207272	XP_014039446.1	XM_014183971.1	NW_012348567.1	1150	1698	+	PREDICTED: complement C1q-like protein 2
100196262	24952.8	0.312302	0.0853292	3.65997	0.000252247	0.0207955	NP_001134763.1	NM_001141291.1	NC_027310.1	18892499	18895262	+	60S ribosomal protein L13
106577218	36120.5	0.270147	0.0738437	3.65836	0.000253834	0.0208205	XP_014010604.1	XM_014155129.1	NC_027317.1	27241710	27245841	-	PREDICTED: 40S ribosomal protein S24 isoform X5
106607156	91.3792	0.826896	0.226083	3.6575	0.000254692	0.0208205	XP_014059269.1	XM_014203794.1	NC_027305.1	33705223	33718293	+	PREDICTED: heat-stable enterotoxin receptor-like
106571277	24.3796	0.87777	0.240532	3.64928	0.000262975	0.0212923	XP_013999620.1	XM_014144145.1	NC_027314.1	27663115	27670814	+	PREDICTED: 5\'-nucleotidase
106567226	82.5799	1.19783	0.328349	3.64805	0.00026424	0.0212923	XP_013991738.1	XM_014136262.1	NC_027312.1	40961781	40968573	+	PREDICTED: syntaphilin-like isoform X3
106588376	136.288	1.47269	0.404066	3.64468	0.000267724	0.0212923	XP_014032763.1	XM_014177288.1	NC_027326.1	10399270	10409393	+	PREDICTED: vacuolar protein sorting-associated protein 52 homolog
100196045	213.214	0.506686	0.139038	3.64423	0.000268196	0.0212923	NP_001134546.1	NM_001141074.1	NW_012395328.1	1988	2087	+	1-phosphatidylinositol-4,5-bisphosphate phosphodiesterase beta-3
106569946	16645.8	0.253594	0.069616	3.64276	0.000269734	0.0212923	XP_013997203.1	XM_014141728.1	NC_027313.1	59516950	59519277	-	PREDICTED: 40S ribosomal protein S18
106608810	150.029	1.67363	0.459671	3.64094	0.000271649	0.0212923	XP_014062443.1	XM_014206968.1	NC_027306.1	19447150	19465682	+	PREDICTED: interferon-induced very large GTPase 1-like isoform X1
106591110	1536.91	0.405193	0.111344	3.6391	0.000273595	0.0212923	XP_014037777.1	XM_014182302.1	NC_027301.1	59547876	59551426	-	PREDICTED: cyclic AMP-dependent transcription factor ATF-4-like
100141317	25.9695	-1.37839	0.378712	-3.63967	0.000272983	0.0212923	NP_001117195.1	NM_001123723.1	NC_027301.1	13834055	13857495	+	FXYD domain containing ion transport regulator 5a precursor
106592110	266.892	-0.528014	0.145048	-3.64028	0.000272337	0.0212923	XP_014038899.1	XM_014183416.1	NC_027301.1	62799429	62813707	+	PREDICTED: far upstream element-binding protein 2-like isoform X2
106573863	24.3466	-1.23536	0.339306	-3.64085	0.000271739	0.0212923	XP_014004750.1	XM_014149275.1	NC_027315.1	41786376	41892467	+	PREDICTED: xyloside xylosyltransferase 1-like
106580729	300.901	-0.651622	0.178959	-3.64117	0.000271397	0.0212923	XP_014017548.1	XM_014162073.1	NC_027319.1	45396660	45398256	+	PREDICTED: zinc finger protein 36, C3H1 type-like 1
106576415	222.757	-0.807206	0.221323	-3.64719	0.000265123	0.0212923	XP_014009046.1	XM_014153571.1	NC_027316.1	47792106	47797981	-	PREDICTED: transmembrane 7 superfamily member 3-like
106590146	1426.18	-0.445011	0.122657	-3.62808	0.000285538	0.0221332	XP_014036265.1	XM_014180789.1	NC_027328.1	12457916	12460217	+	PREDICTED: myosin regulatory light polypeptide 9
106563517	17282.2	0.275912	0.0761439	3.62356	0.000290575	0.0223761	XP_013984647.1	XM_014129172.1	NC_027310.1	74845685	74846930	+	PREDICTED: 60S acidic ribosomal protein P2-like
106564930	259.322	-0.395897	0.109267	-3.62321	0.000290972	0.0223761	XP_013986937.1	XM_014131462.1	NC_027311.1	23355732	23358182	-	PREDICTED: THO complex subunit 4-A-like
100195450	51.9163	-0.705446	0.195186	-3.61422	0.000301254	0.0230756	NP_001133951.1	NM_001140479.1	NC_027311.1	70649131	70652233	-	snail homolog Sna
106608968	208.163	0.494728	0.137025	3.6105	0.000305602	0.0231933	XP_014062712.1	XM_014207237.1	NC_027306.1	23896337	23910466	+	PREDICTED: NEDD4-binding protein 1-like isoform X1
XR_001329325.1	102.222	-4.7965	1.32872	-3.60986	0.000306367	0.0231933	NA	NA	NA	NA	NA	NA	NA
106587909	257.105	-0.632595	0.175154	-3.61166	0.000304246	0.0231933	XP_014032044.1	XM_014176568.1	NC_027325.1	41008188	41012755	-	PREDICTED: peroxisomal biogenesis factor 16 isoform X2
100195403	322.21	0.445647	0.123676	3.60335	0.000314144	0.0236063	NP_001133904.1	XM_014166992.1	NC_027321.1	29232968	29238349	-	inositol hexaphosphate kinase 2
106570616	132.279	0.663782	0.184217	3.60326	0.000314249	0.0236063	XP_013998556.1	XM_014143081.1	NC_027313.1	84408093	84446603	+	PREDICTED: sorting nexin-13-like
100270812	457.715	0.999258	0.277791	3.59715	0.000321717	0.0240743	NP_001138896.1	NM_001145424.1	NC_027311.1	58672025	58682390	+	signal transducer and activator of transcription 2
100380359	40.4436	-0.964809	0.26834	-3.59548	0.000323798	0.0241372	NP_001167115.1	NM_001173644.1	NC_027301.1	331415	332416	+	transcription factor SOX-4
100196784	1096.34	0.302148	0.0841098	3.59231	0.000327759	0.0243111	NP_001135278.1	NM_001141806.1	NC_027321.1	25395777	25409943	-	vesicle-associated membrane protein 3
106584198	679.71	-0.383639	0.106815	-3.59162	0.000328629	0.0243111	XP_014024677.1	XM_014169204.1	NC_027322.1	13380599	13389497	-	PREDICTED: uncharacterized protein LOC106584198 isoform X1
106604719	424.339	0.359117	0.10024	3.58256	0.000340245	0.0250367	XP_014055138.1	XM_014199662.1	NC_027304.1	32483696	32511240	-	PREDICTED: 39S ribosomal protein L11, mitochondrial
106589466	183.662	0.613307	0.171221	3.58197	0.000341012	0.0250367	XP_014035386.1	XM_014179911.1	NC_027300.1	2951342	2966398	+	PREDICTED: legumain-like
106574482	585.138	1.00002	0.279334	3.58003	0.000343553	0.0251188	XP_014005862.1	XM_014150387.1	NC_027315.1	72636105	72640405	-	PREDICTED: interferon-induced protein 44-like
100194611	30767.8	0.333306	0.0931842	3.57685	0.00034776	0.0251188	NP_001133168.1	NM_001139696.1	NC_027327.1	16686913	16688618	-	60S ribosomal protein L38
106577579	74.6617	0.945418	0.264362	3.57623	0.000348585	0.0251188	XP_014011218.1	XM_014155743.1	NC_027317.1	48695661	48711037	+	PREDICTED: protein NLRC3-like isoform X1
106580642	76.4065	-0.581237	0.162462	-3.57768	0.000346653	0.0251188	XP_014017394.1	XM_014161919.1	NC_027319.1	41828536	41829837	+	PREDICTED: high mobility group-T protein-like
106589463	16.8919	-1.3163	0.367911	-3.57776	0.000346546	0.0251188	XP_014034956.1	XM_014179481.1	NC_027327.1	11245744	11248790	+	PREDICTED: hexosaminidase D
100195124	1206.1	0.261476	0.0731724	3.57343	0.00035234	0.0252956	XP_014050106.1	XM_014194631.1	NC_027303.1	3329602	3334209	+	PREDICTED: polyadenylate-binding protein-interacting protein 2B isoform X1
106603348	1823.18	-0.437314	0.122562	-3.5681	0.000359574	0.0257201	XP_014052385.1	XM_014196911.1	NC_027303.1	44948534	44951040	+	PREDICTED: mitochondrial uncoupling protein 2 isoform X1
106610576	922.235	0.364896	0.102316	3.56636	0.000361981	0.0257974	XP_014065433.1	XM_014209958.1	NC_027307.1	26407429	26421326	-	PREDICTED: thioredoxin-like
100380641	354.504	0.336298	0.0943603	3.56398	0.000365275	0.0259267	XP_014002608.1	XM_014147121.1	NC_027314.1	90967340	91047287	-	PREDICTED: E3 ubiquitin-protein ligase HUWE1 isoform X11
106590148	296.669	1.7007	0.477478	3.56184	0.00036827	0.0259267	XP_014036270.1	XM_014180795.1	NC_027328.1	12500378	12517449	-	PREDICTED: tripartite motif-containing protein 16-like isoform X1
106582706	24371	0.282483	0.079321	3.56126	0.000369073	0.0259267	XP_014021511.1	XM_014166036.1	NC_027321.1	7289311	7293748	+	PREDICTED: 40S ribosomal protein S10-like
106582640	648.54	0.344381	0.0967177	3.56068	0.000369897	0.0259267	XP_014021365.1	XM_014165890.1	NC_027321.1	2477409	2495581	+	PREDICTED: cysteine desulfurase, mitochondrial
106575108	116.101	0.568031	0.159589	3.55934	0.000371791	0.0259267	XP_014006787.1	XM_014151312.1	NC_027316.1	3703215	3713810	-	PREDICTED: 39S ribosomal protein L39, mitochondrial-like
100196826	17.3147	-2.26346	0.635771	-3.56018	0.000370598	0.0259267	NP_001135320.1	NM_001141848.1	NC_027321.1	11209349	11210892	+	Abhydrolase domain-containing protein 14B
106577845	14.1003	-1.11877	0.314583	-3.55637	0.000376016	0.0261277	XP_014011705.1	XM_014156230.1	NC_027317.1	57936778	57952381	+	PREDICTED: dual specificity testis-specific protein kinase 1 isoform X1
106561086	190.247	0.419934	0.118152	3.55419	0.000379152	0.0262519	XP_013980184.1	XM_014124709.1	NC_027309.1	66166213	66175921	-	PREDICTED: sorting and assembly machinery component 50 homolog A-like
106569002	429.335	0.347479	0.0978059	3.55274	0.000381248	0.0263034	XP_013995410.1	XM_014139935.1	NC_027313.1	13887310	13903588	+	PREDICTED: coatomer subunit beta\'-like
100195622	81.1698	1.2704	0.358388	3.54476	0.000392977	0.0268898	XP_014034357.1	XM_014178883.1	NC_027327.1	4586194	4596039	+	PREDICTED: CJ072 protein isoform X1
106588461	977.17	0.405116	0.114306	3.54414	0.000393893	0.0268898	XP_014032993.1	XM_014177518.1	NC_027326.1	8116222	8372607	+	PREDICTED: microtubule-actin cross-linking factor 1-like isoform X22
106584440	127.252	-0.861898	0.243164	-3.54451	0.000393347	0.0268898	XP_014025257.1	XM_014169781.1	NC_027322.1	32448141	32450981	-	PREDICTED: SWI/SNF-related matrix-associated actin-dependent regulator of chromatin subfamily E member 1-related-like isoform X3
106605143	531.456	-0.557771	0.157438	-3.5428	0.000395904	0.0269325	XP_014055971.1	XM_014200496.1	NC_027300.1	52332037	52335429	-	PREDICTED: calmodulin
106606575	78.7967	0.528312	0.149263	3.53947	0.000400925	0.0270109	XP_014058427.1	XM_014202869.1	NC_027300.1	56857217	57004802	+	PREDICTED: baculoviral IAP repeat-containing protein 6-like isoform X11
100196577	28413.1	0.319246	0.090227	3.53826	0.000402776	0.0270109	NP_001135078.1	NM_001141606.1	NC_027305.1	25633004	25636727	+	60S ribosomal protein L3
106603742	299.008	-0.696535	0.196903	-3.53746	0.000403997	0.0270109	XP_014053281.1	XM_014197798.1	NC_027300.1	40949445	40969135	+	PREDICTED: putative Polycomb group protein ASXL2 isoform X2
106570440	277.752	-0.365328	0.103256	-3.5381	0.000403021	0.0270109	XP_013998248.1	XM_014142774.1	NC_027313.1	76850211	76965882	+	PREDICTED: engulfment and cell motility protein 1-like isoform X1
106561799	94.127	-0.913495	0.257984	-3.54089	0.000398776	0.0270109	XP_013981519.1	XM_014126044.1	NC_027309.1	112851400	112852175	-	PREDICTED: transcription factor PU.1-like
106588592	217.176	0.450736	0.127486	3.53557	0.00040689	0.0271111	XP_014033217.1	XM_014177742.1	NC_027326.1	16460136	16478895	-	PREDICTED: cleavage and polyadenylation specificity factor subunit 1-like
106575327	51.2874	-0.875193	0.247799	-3.53187	0.000412625	0.0273994	XP_014007282.1	XM_014151807.1	NC_027316.1	13166234	13169445	-	PREDICTED: LON peptidase N-terminal domain and RING finger protein 2-like
106579460	60.1371	0.955055	0.27048	3.53097	0.00041404	0.0273999	XP_014014864.1	XM_014159391.1	NC_027318.1	66758669	66762616	+	PREDICTED: leucine-rich repeat-containing protein 31 isoform X1
106577641	1661.19	0.888191	0.251811	3.52721	0.000419963	0.0276717	XP_014011414.1	XM_014155939.1	NC_027317.1	53545622	53554482	+	PREDICTED: placenta-specific gene 8 protein-like isoform X1
100195992	1836.62	0.325892	0.0924227	3.5261	0.000421725	0.0276717	NP_001134493.1	NM_001141021.2	NC_027304.1	26238939	26250217	+	Alcohol dehydrogenase class-3
100196668	10994.4	0.34838	0.0988701	3.52362	0.000425701	0.0276717	XP_014026066.1	XM_014170591.1	NC_027323.1	13954024	13957756	-	PREDICTED: 60S ribosomal protein L6 isoform X1
100194953	188.452	0.604008	0.171555	3.52078	0.000430283	0.0276717	NP_001133454.1	XM_014168713.1	NC_027322.1	12509737	12514211	+	Interferon regulatory factor 4
106610369	61.1847	1.15264	0.327421	3.52037	0.000430949	0.0276717	XP_014065171.1	XM_014209696.1	NC_027307.1	19978392	19978917	+	PREDICTED: uncharacterized protein LOC106610369
106578456	82.8678	-0.461607	0.131108	-3.5208	0.000430245	0.0276717	XP_014012739.1	XM_014157264.1	NC_027318.1	10693472	10717928	+	PREDICTED: E3 ubiquitin-protein ligase MARCH6-like isoform X1
106613075	60.0095	-0.527546	0.149811	-3.52142	0.000429237	0.0276717	XP_014070444.1	XM_014214971.1	NC_027308.1	121574872	121578394	+	PREDICTED: nuclear fragile X mental retardation-interacting protein 2-like isoform X1
106595748	31.6649	-0.708112	0.200959	-3.52366	0.000425637	0.0276717	XP_014042582.1	XM_014187107.1	NW_012356865.1	4894	7558	-	PREDICTED: epsin-1-like
106577184	55.6571	-1.09667	0.311221	-3.52376	0.000425469	0.0276717	XP_014010484.1	XM_014155009.1	NC_027317.1	29658495	29665879	+	PREDICTED: phytanoyl-CoA hydroxylase-interacting protein-like
106579269	51.8151	2.04038	0.579874	3.51866	0.000433732	0.0277581	XP_014014505.1	XM_014159030.1	NC_027301.1	16888063	16902420	-	PREDICTED: nuclear receptor coactivator 7-like isoform X1
106604916	22035	0.268085	0.0762082	3.5178	0.000435147	0.0277581	XP_014055528.1	XM_014200053.1	NC_027304.1	39290280	39293812	+	PREDICTED: guanine nucleotide-binding protein subunit beta-2-like 1
106588664	357.178	0.305478	0.086983	3.51192	0.000444876	0.0282859	XP_014033344.1	XM_014177869.1	NC_027326.1	19727890	19734589	-	PREDICTED: splicing factor 3A subunit 3
106571496	70.2802	-0.576408	0.164193	-3.51055	0.000447175	0.0283395	XP_014000134.1	XM_014144659.1	NC_027314.1	38330359	38331489	-	PREDICTED: E3 ubiquitin-protein ligase rnf146-like
106571257	46.5444	-0.654724	0.18682	-3.50458	0.000457333	0.0288892	XP_013999554.1	XM_014144080.1	NC_027314.1	25503984	25522730	+	PREDICTED: probable E3 ubiquitin-protein ligase RNF144A-A
100192336	154.372	1.6258	0.464139	3.50283	0.000460339	0.0289089	NP_001130020.1	NM_001136548.1	NC_027315.1	21187598	21197535	+	interferon regulatory factor 7
100194733	8827.43	0.316278	0.0903134	3.50201	0.00046176	0.0289089	NP_001133235.1	NM_001139763.1	NC_027304.1	4885940	4904209	+	elongation factor 1 gamma
106594284	38.8921	1.50221	0.428981	3.50181	0.000462103	0.0289089	XP_014041128.1	XM_014185653.1	NW_012352344.1	1579	10456	+	PREDICTED: probable E3 ubiquitin-protein ligase RNF144A-A
106570773	32.4677	0.763905	0.218237	3.50035	0.000464649	0.028975	XP_013998746.1	XM_014143271.1	NC_027313.1	92584241	92637762	+	PREDICTED: regulating synaptic membrane exocytosis protein 2-like
106612401	293.354	0.360263	0.102993	3.49795	0.000468841	0.0291258	XP_014068971.1	XM_014213496.1	NC_027308.1	94780692	94841830	-	PREDICTED: serine/threonine-protein kinase D2
106580904	970.533	0.351844	0.100653	3.49562	0.00047296	0.0291258	XP_014017918.1	XM_014162443.1	NC_027301.1	23715953	23717122	-	PREDICTED: induced myeloid leukemia cell differentiation protein Mcl-1 homolog
106568871	87.8977	0.739881	0.211714	3.49472	0.000474552	0.0291258	XP_013995102.1	XM_014139627.1	NC_027313.1	16374061	16430285	+	PREDICTED: thymocyte selection-associated high mobility group box protein TOX-like isoform X2
XR_001325234.1	72.1799	-0.672187	0.192306	-3.49541	0.000473336	0.0291258	NA	NA	NA	NA	NA	NA	NA
106600427	38.9793	-0.667115	0.190811	-3.49621	0.000471916	0.0291258	XP_014047243.1	XM_014191768.1	NC_027302.1	33632738	33662825	-	PREDICTED: Niemann-Pick C1 protein-like
106567923	541.497	0.349476	0.100066	3.49247	0.000478578	0.0291887	XP_013993293.1	XM_014137818.1	NC_027312.1	76409554	76420633	+	PREDICTED: collagenase 3-like
106566505	84.7287	-0.569998	0.163194	-3.49277	0.000478035	0.0291887	XP_013990071.1	XM_014134596.1	NC_027312.1	10582661	10584308	-	PREDICTED: catechol O-methyltransferase-like
106574873	163.103	-0.50213	0.143918	-3.48901	0.000484808	0.0294763	XP_014006477.1	XM_014151002.1	NC_027315.1	79976820	79988064	+	PREDICTED: NF-kappa-B inhibitor zeta-like
106575192	115.007	0.543416	0.155937	3.48483	0.000492441	0.0298407	XP_014006996.1	XM_014151524.1	NC_027316.1	8158858	8191673	+	PREDICTED: tyrosine-protein phosphatase non-receptor type 4-like isoform X1
106611128	122.897	0.582133	0.167085	3.48406	0.000493869	0.0298407	XP_014066481.1	XM_014211005.1	NC_027308.1	27343756	27365186	+	PREDICTED: decaprenyl-diphosphate synthase subunit 2-like isoform X2
106606488	259.793	0.408583	0.117361	3.48141	0.000498776	0.0298591	XP_014058190.1	XM_014202715.1	NC_027305.1	11414746	11497612	-	PREDICTED: LOW QUALITY PROTEIN: CREB-binding protein-like
100380789	343.21	-0.680507	0.195451	-3.48172	0.000498206	0.0298591	XP_013982759.1	NM_001173913.1	NC_027310.1	30040055	30049811	-	PREDICTED: lysophosphatidylcholine acyltransferase 2 isoform X1
106582801	519.59	-0.318895	0.0915813	-3.4821	0.000497498	0.0298591	XP_014021714.1	XM_014166240.1	NC_027321.1	11634716	11637568	-	PREDICTED: WD repeat-containing protein 82-like isoform X1
100194878	166.289	0.718505	0.206732	3.47553	0.000509845	0.0304281	NP_001133379.1	XM_014210265.1	NC_027308.1	17065351	17077958	-	lymphocyte-specific protein tyrosine kinase
106611180	91.1333	0.475839	0.137011	3.473	0.000514681	0.0305294	XP_014066611.1	XM_014211136.1	NC_027308.1	31395998	31399144	+	PREDICTED: F-box only protein 33-like
106583214	1096.85	-0.947908	0.272907	-3.47337	0.000513967	0.0305294	XP_014022605.1	XM_014167130.1	NC_027321.1	28727401	28737962	+	PREDICTED: protein kinase C delta type-like
106613531	18.8103	1.62191	0.467367	3.47031	0.000519863	0.030743	XP_014071362.1	XM_014215887.1	NC_027309.1	10679704	10687189	+	PREDICTED: IQ and AAA domain-containing protein 1-like
106576502	473.627	0.333072	0.0960276	3.4685	0.000523364	0.0308552	XP_014009192.1	XM_014153716.1	NC_027316.1	51219041	51257115	+	PREDICTED: protein FAM3C-like
106610861	331.763	0.630151	0.18172	3.4677	0.000524931	0.0308552	XP_014065979.1	XM_014210504.1	NC_027308.1	19407153	19412235	-	PREDICTED: phospholipase D4-like
106600265	664.201	0.2679	0.0773083	3.46535	0.000529545	0.0310326	XP_014047058.1	XM_014191583.1	NC_027302.1	35502598	35506017	+	PREDICTED: NEDD8-like
106604693	223.255	0.397376	0.114742	3.46322	0.000533746	0.0311849	XP_014055087.1	XM_014199612.1	NC_027304.1	32029583	32037114	-	PREDICTED: histone-lysine N-methyltransferase SETD7 isoform X1
106586170	200.483	0.545915	0.157738	3.4609	0.000538369	0.0312763	XP_014028580.1	XM_014173105.1	NC_027324.1	11966430	11969830	-	PREDICTED: cytohesin-interacting protein-like
106576032	464.774	-0.356942	0.103138	-3.46082	0.000538526	0.0312763	XP_014008327.1	XM_014152852.1	NC_027316.1	34987353	34988301	+	PREDICTED: ragulator complex protein LAMTOR4-like
106585209	35.9311	0.696611	0.201366	3.45943	0.000541329	0.0313455	XP_014026633.1	XM_014171158.1	NC_027323.1	5112742	5346959	+	PREDICTED: importin-11
106577009	196.796	-0.418425	0.121059	-3.45638	0.000547492	0.0316083	XP_014010121.1	XM_014154646.1	NC_027317.1	18365845	18382495	+	PREDICTED: phosphatidylinositol 3,4,5-trisphosphate 3-phosphatase and dual-specificity protein phosphatase PTEN-like isoform X2
106567565	55.7448	0.656311	0.190249	3.44976	0.00056109	0.0322249	XP_013992503.1	XM_014137028.1	NC_027312.1	60006037	60146287	-	PREDICTED: rho guanine nucleotide exchange factor 12-like isoform X4
106570014	1628.95	0.428144	0.124115	3.44957	0.000561485	0.0322249	XP_013997350.1	XM_014141874.1	NC_027313.1	57494037	57501032	-	PREDICTED: adenylate kinase 2, mitochondrial-like isoform X2
106591669	62.6713	0.495712	0.143844	3.44617	0.000568601	0.0325373	XP_014038368.1	XM_014182893.1	NW_012345107.1	658	9925	+	PREDICTED: ectodysplasin-A-like, partial
106569260	44.3679	-0.578855	0.168148	-3.44253	0.000576308	0.0328817	XP_013995926.1	XM_014140451.1	NC_027313.1	23595284	23596492	-	PREDICTED: transmembrane protein 53-like
106574243	87.594	-0.643972	0.187211	-3.43981	0.000582115	0.0331159	XP_014005448.1	XM_014149973.1	NC_027315.1	65866076	65873145	+	PREDICTED: mitogen-activated protein kinase kinase kinase 2-like
106605535	61.0661	-0.796951	0.231822	-3.43777	0.000586517	0.033269	XP_014056781.1	XM_014201306.1	NC_027304.1	64101936	64102994	+	PREDICTED: E3 ubiquitin-protein ligase rnf146-like
106612112	92.8806	0.61719	0.179601	3.43644	0.00058941	0.0333359	XP_014068466.1	XM_014212991.1	NC_027308.1	77861716	77911885	+	PREDICTED: serine/threonine-protein phosphatase 2B catalytic subunit alpha isoform-like isoform X1
106604148	319.913	0.373977	0.108895	3.4343	0.000594087	0.0335031	XP_014054030.1	XM_014198556.1	NC_027304.1	4110274	4117321	-	PREDICTED: E3 ubiquitin-protein ligase synoviolin-like
XR_001324803.1	181.517	0.574681	0.167451	3.43193	0.000599294	0.033699	NA	NA	NA	NA	NA	NA	NA
106608626	252.543	0.613135	0.178813	3.42892	0.000605988	0.0339028	XP_014062162.1	XM_014206683.1	NC_027306.1	13434062	13519451	-	PREDICTED: nuclear factor 1 B-type-like isoform X6
106567917	3142.97	-0.497823	0.145257	-3.42718	0.000609887	0.0339028	XP_013993281.1	XM_014137806.1	NC_027312.1	76777446	76779797	+	PREDICTED: non-histone chromosomal protein HMG-14-like
106582829	2194.43	-0.412927	0.120473	-3.42753	0.000609089	0.0339028	XP_014021792.1	XM_014166317.1	NC_027321.1	12411018	12412785	-	PREDICTED: parathymosin-like
100196872	497.967	-0.444167	0.129551	-3.42852	0.000606885	0.0339028	XP_014070131.1	XM_014214656.1	NC_027308.1	117393195	117394060	-	PREDICTED: DNA-directed RNA polymerase II subunit RPB9 isoform X1
106588465	1498.18	0.411491	0.120167	3.42432	0.000616331	0.0341448	XP_014033006.1	XM_014177530.1	NC_027326.1	8055579	8060569	+	PREDICTED: adenylate kinase 2, mitochondrial isoform X2
100380659	290.538	1.07502	0.313995	3.4237	0.000617752	0.0341448	XP_014043771.1	XM_014188292.1	NC_027302.1	6206589	6266543	-	PREDICTED: E3 ubiquitin-protein ligase RNF213 isoform X3
106604397	172.575	0.374681	0.109489	3.42209	0.000621409	0.0341677	XP_014054450.1	XM_014198976.1	NC_027304.1	15489856	15495761	-	PREDICTED: probable RNA-binding protein EIF1AD
106591868	118.387	0.584446	0.170815	3.42151	0.000622747	0.0341677	XP_014038612.1	XM_014183137.1	NW_012347330.1	2351	3019	+	PREDICTED: probable N-acetyltransferase camello
106561370	210.639	-0.410285	0.119924	-3.42121	0.000623433	0.0341677	XP_013980721.1	XM_014125246.1	NC_027309.1	97789088	97793442	+	PREDICTED: V-type proton ATPase subunit E 1-like
106565193	393.312	0.482631	0.141364	3.4141	0.000639941	0.0349739	XP_013987522.1	XM_014132047.1	NC_027311.1	43788288	43808045	+	PREDICTED: RNA polymerase II elongation factor ELL2-like isoform X2
106597161	150.281	-0.642487	0.188471	-3.40895	0.000652145	0.035541	XP_014043860.1	XM_014188385.1	NW_012363895.1	1621	5335	-	PREDICTED: RING finger protein 122-like
106599988	58.4903	-0.74805	0.219762	-3.40391	0.000664288	0.0360011	XP_014046796.1	XM_014191321.1	NC_027302.1	38715187	38718429	-	PREDICTED: splicing factor 3A subunit 2-like
106562136	41.2775	-1.14226	0.335514	-3.40451	0.000662827	0.0360011	XP_013982242.1	XM_014126768.1	NC_027310.1	16995664	17009980	-	PREDICTED: ubiquitin-conjugating enzyme E2 Q2-like isoform X1
106612685	340.37	0.355334	0.104502	3.40027	0.000673204	0.0363829	XP_014069568.1	XM_014214093.1	NC_027308.1	102294404	102312113	-	PREDICTED: transmembrane protein 87A-like isoform X4
106606746	26.4618	1.36695	0.4026	3.3953	0.000685546	0.0369473	XP_014058583.1	XM_014203108.1	NC_027305.1	19842200	19855361	+	PREDICTED: interferon-induced protein 44-like
100194986	958.045	0.289026	0.0852055	3.39211	0.000693575	0.0372253	XP_014056855.1	NM_001140015.1	NC_027304.1	67372109	67381110	+	PREDICTED: zinc finger protein 576 isoform X1
106612137	129.015	-0.499297	0.14721	-3.39173	0.000694531	0.0372253	XP_014068518.1	XM_014213042.1	NC_027308.1	79283622	79294220	+	PREDICTED: protein RMD5 homolog B-like
106582692	126.007	0.448766	0.132447	3.38828	0.000703326	0.0374902	XP_014021470.1	XM_014165995.1	NC_027321.1	6775289	6776843	-	PREDICTED: zinc finger protein 90-like
100194554	109.678	-0.566953	0.167323	-3.38838	0.000703062	0.0374902	XP_014062963.1	XM_014207488.1	NC_027306.1	32926322	32931892	-	PREDICTED: solute carrier family 25 member 3 isoform X1
100302030	39.638	1.15393	0.340899	3.38497	0.000711853	0.037841	NP_001155165.1	NM_001161693.1	NC_027324.1	43582582	43588314	-	TLR8-like precursor
106569199	3011.89	-0.467092	0.138132	-3.38149	0.000720949	0.0382201	XP_013995787.1	XM_014140312.1	NC_027313.1	26178758	26180540	-	PREDICTED: glutamine synthetase-like
100380326	216.992	0.442619	0.131035	3.37787	0.000730483	0.03853	XP_014033407.1	XM_014177932.1	NC_027326.1	21532587	21563192	-	PREDICTED: ATP-binding cassette sub-family F member 1 isoform X1
106584468	86.2809	0.581984	0.172347	3.37683	0.000733273	0.03853	XP_014025305.1	XM_014169829.1	NC_027322.1	34057105	34078005	+	PREDICTED: DENN domain-containing protein 2A
106598906	88.4982	0.533842	0.158115	3.37629	0.000734715	0.03853	XP_014045407.1	XM_014189932.1	NC_027300.1	27264348	27301360	+	PREDICTED: protein kinase C eta type-like
106612577	146.732	-0.465165	0.137714	-3.37775	0.000730817	0.03853	XP_014069336.1	XM_014213860.1	NC_027308.1	106257860	106292175	-	PREDICTED: huntingtin-interacting protein 1-like isoform X2
106609785	595.222	0.333987	0.0990283	3.37265	0.000744497	0.0388336	XP_014064272.1	XM_014208797.1	NC_027306.1	55429527	55431956	+	PREDICTED: nuclear-interacting partner of ALK-like
106588813	655.378	-0.78813	0.233653	-3.37308	0.000743327	0.0388336	XP_014033732.1	XM_014178257.1	NC_027326.1	24806657	24807797	-	PREDICTED: fatty acid-binding protein, heart-like
XR_001319751.1	13.7194	0.957596	0.284189	3.36957	0.000752852	0.0391644	NA	NA	NA	NA	NA	NA	NA
106588393	186.685	-0.550551	0.163473	-3.36785	0.000757572	0.0393048	XP_014032786.1	XM_014177311.1	NC_027326.1	10349329	10354716	-	PREDICTED: zinc transporter Slc39a7-like
100195714	17232.3	0.224478	0.066713	3.36482	0.000765929	0.0396328	NP_001134215.1	NM_001140743.1	NC_027313.1	12779716	12781613	-	40S ribosomal protein S15
XR_001319565.1	42.6771	1.20263	0.358303	3.35648	0.000789426	0.0402396	NA	NA	NA	NA	NA	NA	NA
100195122	1740.33	0.340463	0.101471	3.35526	0.000792901	0.0402396	NP_001133623.1	NM_001140151.1	NC_027302.1	82793437	82793572	-	brain protein I3
106580169	523.57	0.796451	0.237384	3.35512	0.000793293	0.0402396	XP_014016405.1	XM_014160930.1	NC_027319.1	7077359	7085116	+	PREDICTED: tetraspanin-3-like isoform X1
106608556	236.884	0.493187	0.147019	3.35458	0.000794859	0.0402396	XP_014061998.1	XM_014206523.1	NC_027306.1	8175091	8179142	-	PREDICTED: grpE protein homolog 1, mitochondrial
106611240	26.1933	0.837072	0.249615	3.35345	0.000798112	0.0402396	XP_014066713.1	XM_014211238.1	NC_027308.1	34751236	34753242	+	PREDICTED: interferon regulatory factor 2-binding protein-like
106572249	150.243	1.48549	0.443079	3.35266	0.000800402	0.0402396	XP_014001756.1	XM_014146280.1	NC_027314.1	64699589	64746898	+	PREDICTED: sorting nexin-19-like
106571569	298.074	0.278876	0.0831807	3.35265	0.000800407	0.0402396	XP_014000251.1	XM_014144774.1	NC_027314.1	48045993	48049178	-	PREDICTED: transcriptional repressor protein YY1-like isoform X3
106573726	389.396	-0.422937	0.126032	-3.35579	0.000791373	0.0402396	XP_014004517.1	XM_014149042.1	NC_027315.1	31143878	31171557	+	PREDICTED: core-binding factor subunit beta isoform X2
106564938	15.0748	-0.962636	0.286846	-3.35593	0.000790985	0.0402396	XP_013986948.1	XM_014131473.1	NC_027311.1	23189517	23197050	+	PREDICTED: proline-rich protein 36-like isoform X1
106611257	60.1625	-1.92589	0.573656	-3.35722	0.000787305	0.0402396	XP_014066783.1	XM_014211281.1	NC_027300.1	88034146	88079865	+	PREDICTED: thrombospondin-2-like isoform X3
100380524	1339.88	-0.537923	0.1602	-3.35783	0.000785574	0.0402396	NP_001167280.1	NM_001173809.1	NW_012350491.1	6902	12438	+	AP-5 complex subunit zeta-1
106566602	94.1383	0.354765	0.105916	3.34948	0.000809639	0.0405988	XP_013990243.1	XM_014134767.1	NC_027312.1	15049035	15065020	-	PREDICTED: protein FAM208A-like isoform X3
106598874	41.5127	1.35043	0.40334	3.3481	0.00081367	0.0406961	XP_014045366.1	XM_014189893.1	NC_027302.1	11931336	11944745	+	PREDICTED: CMRF35-like molecule 6 isoform X1
100306827	338.717	0.3045	0.0909909	3.34649	0.000818419	0.0408286	NP_001158838.1	NM_001165366.1	NC_027327.1	38795712	38829173	+	protein MEMO1
106564910	213.581	0.559042	0.167148	3.34458	0.000824061	0.0409003	XP_013986891.1	XM_014131415.1	NC_027311.1	24355352	24374021	-	PREDICTED: inactive rhomboid protein 2-like isoform X3
106580101	131.474	-0.566946	0.169497	-3.34487	0.000823208	0.0409003	XP_014016242.1	XM_014160767.1	NC_027319.1	13626960	13638131	+	PREDICTED: uncharacterized protein LOC106580101 isoform X2
106567176	307.186	0.344295	0.103073	3.3403	0.00083687	0.0414304	XP_013991657.1	XM_014136182.1	NC_027312.1	39948556	39957084	+	PREDICTED: citrate synthase, mitochondrial
XR_001327088.1	323.28	0.437879	0.131206	3.33734	0.000845854	0.0415855	NA	NA	NA	NA	NA	NA	NA
XR_001319121.1	24.8598	1.26228	0.378236	3.33728	0.000846039	0.0415855	NA	NA	NA	NA	NA	NA	NA
106613126	18.1232	-0.957873	0.287033	-3.33715	0.000846416	0.0415855	XP_014070557.1	XM_014215082.1	NC_027308.1	123631976	123632503	+	PREDICTED: potassium voltage-gated channel subfamily E member 4-like
106578694	3684.68	-0.320558	0.0962018	-3.33214	0.000861812	0.0422353	XP_014013272.1	XM_014157797.1	NC_027318.1	29983518	29986758	+	PREDICTED: myosin regulatory light polypeptide 9-like
106578808	73.7055	1.13348	0.340348	3.33036	0.000867325	0.0423987	XP_014013454.1	XM_014157979.1	NC_027301.1	15634829	15637500	+	PREDICTED: C-X-C chemokine receptor type 3-like isoform X1
106574784	64.1498	1.69972	0.5113	3.32431	0.000886367	0.0430436	XP_014006346.1	XM_014150871.1	NC_027301.1	6266021	6268429	+	PREDICTED: protein asteroid homolog 1-like
100306798	290.977	0.305677	0.0919665	3.32379	0.000888044	0.0430436	NP_001158809.1	NM_001165337.1	NC_027300.1	50339309	50348427	-	B-cell linker protein
106607104	2611.66	1.04794	0.315299	3.32362	0.000888568	0.0430436	XP_014059182.1	XM_014203707.1	NC_027305.1	31234823	31242600	+	PREDICTED: CD9 antigen-like
106590342	182.783	0.473185	0.142381	3.32337	0.000889367	0.0430436	XP_014036728.1	XM_014181257.1	NC_027328.1	21335229	21370827	-	PREDICTED: band 4.1-like protein 3 isoform X7
100316864	77.5092	0.566756	0.170657	3.32102	0.000896885	0.0432921	NP_001161992.1	NM_001168520.1	NC_027301.1	28407534	28426572	+	akirin 1
100194938	163.326	-0.630256	0.189854	-3.31969	0.000901178	0.0432921	NP_001133439.1	NM_001139967.1	NC_027300.1	74101758	74105555	+	ATP-dependent DNA helicase 2 subunit 1
106588555	240.654	-0.69469	0.209222	-3.32034	0.000899063	0.0432921	XP_014033161.1	XM_014177686.1	NC_027326.1	14974522	14981764	+	PREDICTED: translocon-associated protein subunit beta
106560850	179.988	1.45852	0.439776	3.3165	0.00091154	0.0436821	XP_013979699.1	XM_014124224.1	NC_027309.1	79264788	79285145	-	PREDICTED: protein NLRC5-like isoform X1
100195867	23142.5	0.294588	0.0888475	3.31565	0.00091429	0.0437062	NP_001134368.1	NM_001140896.1	NC_027313.1	45418758	45423540	-	40S ribosomal protein S8
XR_001325633.1	17.1619	2.09988	0.633801	3.31315	0.000922499	0.0439906	NA	NA	NA	NA	NA	NA	NA
106569905	257.496	0.400349	0.120864	3.31239	0.000925027	0.0440033	XP_013997102.1	XM_014141630.1	NC_027313.1	60790330	60796594	+	PREDICTED: protein FAM63A-like
106606438	414.88	0.959281	0.290168	3.30595	0.00094656	0.0448371	XP_014058119.1	XM_014202647.1	NC_027305.1	8758219	8832040	-	PREDICTED: E3 ubiquitin-protein ligase RNF213-like isoform X1
100136472	151.133	0.399469	0.12084	3.30577	0.000947166	0.0448371	XP_014023168.1	XM_014167688.1	NC_027321.1	41327743	41346155	+	PREDICTED: ubiquitin carboxyl-terminal hydrolase 48 isoform X5
106588994	16586.9	0.241511	0.0731785	3.3003	0.000965821	0.0453889	XP_014034083.1	XM_014178608.1	NC_027326.1	33484503	33487087	-	PREDICTED: 60S acidic ribosomal protein P1-like
106594600	65.2844	-0.832371	0.252201	-3.30043	0.000965371	0.0453889	XP_014041481.1	XM_014186006.1	NW_012353143.1	3582	11140	-	PREDICTED: E3 ubiquitin-protein ligase Mdm2
106590243	66.2979	-0.777357	0.235471	-3.30129	0.000962422	0.0453889	XP_014036517.1	XM_014181043.1	NC_027328.1	20024598	20025398	-	PREDICTED: CCAAT/enhancer-binding protein epsilon-like isoform X1
106586658	45.5137	0.890471	0.269979	3.2983	0.000972724	0.0456032	XP_014029648.1	XM_014174173.1	NC_027324.1	34910635	34913099	+	PREDICTED: tumor necrosis factor ligand superfamily member 13B-like
106587654	136.145	0.68116	0.206702	3.29537	0.000982908	0.0458596	XP_014031712.1	XM_014176237.1	NC_027325.1	32967198	32997808	+	PREDICTED: uncharacterized protein LOC106587654 isoform X1
106581236	1139.44	-0.326337	0.0990094	-3.29602	0.00098066	0.0458596	XP_014018671.1	XM_014163196.1	NC_027300.1	21700519	21709076	+	PREDICTED: KH domain-containing, RNA-binding, signal transduction-associated protein 1-like isoform X1
106568086	26.2935	0.749958	0.227677	3.29396	0.00098788	0.0459813	XP_013993573.1	XM_014138099.1	NC_027312.1	83593430	83642830	-	PREDICTED: acetyl-CoA carboxylase 1 isoform X1
106574044	51.5611	-0.716242	0.217512	-3.29289	0.000991636	0.046046	XP_014005043.1	XM_014149568.1	NC_027315.1	47281209	47296006	-	PREDICTED: TM2 domain-containing protein 1-like
106581422	50.6413	-1.32551	0.403412	-3.28576	0.00101709	0.0471155	XP_014018953.1	XM_014163478.1	NC_027319.1	75694110	75696276	-	PREDICTED: ventricular zone-expressed PH domain-containing protein-like
XR_001326262.1	341.043	-0.303482	0.0923839	-3.28502	0.00101977	0.0471273	NA	NA	NA	NA	NA	NA	NA
106602829	74.1426	0.612233	0.186578	3.28137	0.00103303	0.0475343	XP_014051210.1	XM_014195735.1	NC_027303.1	26031002	26168271	+	PREDICTED: cilia- and flagella-associated protein 54 isoform X1
100194652	39092.3	0.295948	0.0901935	3.28126	0.00103346	0.0475343	NP_001133208.1	NM_001139736.1	NC_027310.1	82975619	82977123	-	ribosomal protein S14-2
106592956	336.025	0.312428	0.0952555	3.27989	0.00103846	0.0476516	XP_014039783.1	XM_014184308.1	NW_012349170.1	642	758	+	PREDICTED: general transcription factor IIE subunit 2-like
XR_001330256.1	376.013	0.318539	0.097229	3.27617	0.00105225	0.0480875	NA	NA	NA	NA	NA	NA	NA
106567903	26.1334	1.05458	0.32197	3.27539	0.00105517	0.0480875	XP_013993256.1	XM_014137781.1	NC_027312.1	77111789	77127713	+	PREDICTED: solute carrier organic anion transporter family member 2B1-like
106598436	100.762	0.643906	0.196592	3.27533	0.00105538	0.0480875	XP_014044957.1	XM_014189482.1	NC_027302.1	9567686	9589112	-	PREDICTED: tyrosine-protein kinase JAK1-like isoform X1
106608764	115.693	0.38488	0.117569	3.27364	0.00106172	0.0482638	XP_014062364.1	XM_014206889.1	NC_027306.1	17644495	17649577	+	PREDICTED: dnaJ homolog subfamily C member 3-like
106579647	20.6291	-0.883527	0.269955	-3.27287	0.00106462	0.0482825	XP_014015231.1	XM_014159756.1	NC_027318.1	72855862	72872082	+	PREDICTED: DNA topoisomerase I, mitochondrial-like isoform X1
106584243	54.0308	0.602232	0.184225	3.26901	0.00107926	0.0487303	XP_014024768.1	XM_014169294.1	NC_027322.1	22688532	22690922	-	PREDICTED: methyltransferase-like protein 13
106587335	69.118	0.470475	0.143971	3.26785	0.00108367	0.0487303	XP_014031118.1	XM_014175641.1	NC_027325.1	20583694	20597928	-	PREDICTED: myotubularin-related protein 10-like isoform X2
XR_001323961.1	30.9907	-0.911055	0.278812	-3.26763	0.00108451	0.0487303	NA	NA	NA	NA	NA	NA	NA
106568976	3905.68	-0.60994	0.186655	-3.26773	0.00108412	0.0487303	XP_013995367.1	XM_014139892.1	NC_027313.1	11646285	11666470	+	PREDICTED: gelsolin-like
106572902	325.386	0.382765	0.117202	3.26586	0.00109133	0.0488124	XP_014002962.1	XM_014147487.1	NC_027314.1	98691505	98823589	+	PREDICTED: E3 ubiquitin-protein ligase UBR4
100195142	137.558	0.383461	0.117439	3.2652	0.00109386	0.0488124	NP_001133643.1	NM_001140171.1	NC_027313.1	45391886	45400767	-	geranylgeranyl transferase type-2 subunit beta
100194670	55.9331	-0.738933	0.226303	-3.26523	0.00109374	0.0488124	NP_001133222.1	NM_001139750.1	NC_027311.1	62635221	62639541	+	aldo-keto reductase family 7 member A5-like
106588872	385.453	-1.03812	0.318103	-3.26346	0.00110059	0.0490003	XP_014033849.1	XM_014178374.1	NC_027326.1	28379265	28384573	+	PREDICTED: transformer-2 protein homolog alpha-like
106603198	41.2325	0.705643	0.216429	3.26038	0.00111262	0.0494228	XP_014052005.1	XM_014196531.1	NC_027303.1	38524515	38531038	+	PREDICTED: period circadian protein homolog 1-like
