# Supplementary material for: Transcriptomic response to ISAV infection in the gills, head kidney and spleen of resistant and susceptible Atlantic salmon
Source: BMC Genomics. 2022 Nov 28;23:775. doi: 10.1186/s12864-022-09007-4 (PMC9703674; doi:10.1186/s12864-022-09007-4)
Supplement: Supplementary file 3 — Additional file 3: Supplementary file 3. Differential expression between infected and control samples in the spleen. [file 12864_2022_9007_MOESM3_ESM.xlsx]

## Sheet: Spleen Control vs 7dpi
Supplementary File 3. Differential expression between infected and control samples in the spleen
GeneID	baseMean	log2FoldChange	lfcSE	stat	pvalue	padj	Protein	Transcript	CHR	Start	Stop	Strand	Protein.name
106574030	197.921	6.257	0.967048	6.4702	9.79e-11	9.1e-07	XP_014005016.1	XM_014149541.1	NC_027315.1	47811808	47814459	-	PREDICTED: diencephalon/mesencephalon homeobox protein 1-B-like
106569170	34.6353	2.07433	0.564445	3.67499	0.000237855	0.0391514	XP_013995698.1	XM_014140223.1	NC_027313.1	28273600	28287605	-	PREDICTED: desmocollin-2-like
106563775	19.9981	1.54677	0.383733	4.03085	5.56e-05	0.0202324	XP_013985101.1	XM_014129626.1	NC_027310.1	84368078	84368752	-	PREDICTED: claudin-3-like
106607955	22.0691	1.4983	0.408791	3.66521	0.000247139	0.0403227	XP_014060951.1	XM_014205476.1	NC_027305.1	63748302	63767513	-	PREDICTED: ribosomal protein S6 kinase delta-1
106565346	847.76	1.26194	0.215428	5.85784	4.69e-09	2.91e-05	XP_013987820.1	XM_014132345.1	NC_027311.1	49826689	49834955	-	PREDICTED: peptidyl-prolyl cis-trans isomerase FKBP5-like
106588186	72.2611	1.21283	0.31831	3.8102	0.000138852	0.0295461	XP_014032398.1	XM_014176923.1	NC_027326.1	1462978	1464415	+	PREDICTED: uncharacterized protein LOC106588186
106580931	43.8834	1.17514	0.299971	3.91751	8.95e-05	0.0270561	XP_014017966.1	XM_014162490.1	NC_027319.1	52282165	52291838	+	PREDICTED: A disintegrin and metalloproteinase with thrombospondin motifs 8-like isoform X2
100195631	60.9224	1.15835	0.232726	4.97732	6.45e-07	0.00149892	NP_001134132.1	NM_001140660.1	NC_027319.1	67585729	67586265	-	potassium voltage-gated channel subfamily E member 4
106560921	31.2466	1.15744	0.268585	4.30938	1.64e-05	0.015956	XP_013979847.1	XM_014124371.1	NC_027309.1	75995841	76019771	-	PREDICTED: SNF-related serine/threonine-protein kinase-like
106574771	160.163	1.12205	0.261003	4.299	1.72e-05	0.015956	XP_014006298.1	XM_014150823.1	NC_027315.1	77538088	77583168	-	PREDICTED: filamin A-interacting protein 1-like isoform X1
106568047	21.3504	1.11412	0.295354	3.77216	0.000161843	0.0316871	XP_013993522.1	XM_014138047.1	NC_027312.1	75078527	75088303	+	PREDICTED: uromodulin-like 1
100286721	455.181	1.09528	0.281882	3.88561	0.000102075	0.0277449	NP_001140133.1	NM_001146661.1	NC_027324.1	33641245	33642179	-	Poliovirus receptor-related protein 1
106570905	55.5726	1.09466	0.268854	4.07156	4.67e-05	0.0193023	XP_013998958.1	XM_014143483.1	NC_027314.1	5318564	5386975	-	PREDICTED: ras-GEF domain-containing family member 1B-A-like isoform X1
106572176	49.5219	1.0149	0.280116	3.62314	0.000291048	0.043308	XP_014001570.1	XM_014146095.1	NC_027314.1	68218341	68223995	+	PREDICTED: serine/threonine-protein kinase 35
106611485	29.2713	0.959828	0.252205	3.80575	0.000141377	0.0295461	XP_014067199.1	XM_014211724.1	NC_027308.1	48189386	48203521	+	PREDICTED: arginase-2, mitochondrial-like
106606823	246.151	0.951806	0.182252	5.22248	1.77e-07	0.000656728	XP_014058670.1	XM_014203195.1	NC_027305.1	22689288	22722575	+	PREDICTED: CD97 antigen-like
106589915	43.278	0.917808	0.195338	4.69856	2.62e-06	0.00406108	XP_014035839.1	XM_014180364.1	NC_027327.1	33129762	33132760	-	PREDICTED: cystatin-like
106577470	53.4588	0.908241	0.255356	3.55677	0.000375449	0.0493131	XP_014010957.1	XM_014155482.1	NC_027301.1	12236891	12256772	+	PREDICTED: uncharacterized protein LOC106577470 isoform X1
106586176	61.6923	0.904268	0.215894	4.18848	2.81e-05	0.0177709	XP_014028606.1	XM_014173124.1	NC_027324.1	12317376	12553431	+	PREDICTED: protein TANC1-like isoform X6
106607694	67.5984	0.889474	0.218061	4.07902	4.52e-05	0.0191182	XP_014060394.1	XM_014204919.1	NC_027305.1	52309450	52345356	-	PREDICTED: interphotoreceptor matrix proteoglycan 1 isoform X2
106567074	200.621	0.88925	0.212981	4.17525	2.98e-05	0.0177709	XP_013991414.1	XM_014135939.1	NC_027312.1	35877069	35889108	+	PREDICTED: LIM domain and actin-binding protein 1-like isoform X2
106604564	85.1387	0.886642	0.211218	4.19775	2.7e-05	0.0177709	XP_014054797.1	XM_014199322.1	NC_027304.1	27045116	27051007	-	PREDICTED: proteinase-activated receptor 4-like
106607264	24.1175	0.88546	0.226344	3.91202	9.15e-05	0.0270561	XP_014059533.1	XM_014204058.1	NC_027305.1	38572148	38614996	+	PREDICTED: C-type mannose receptor 2-like
106599711	100.513	0.769167	0.147135	5.22762	1.72e-07	0.000656728	XP_014046485.1	XM_014191010.1	NC_027302.1	28574396	28581965	+	PREDICTED: desmoglein-2-like
106598436	116.725	0.769163	0.172125	4.46863	7.87e-06	0.00861321	XP_014044957.1	XM_014189482.1	NC_027302.1	9567686	9589112	-	PREDICTED: tyrosine-protein kinase JAK1-like isoform X1
106567163	193.158	0.748138	0.160922	4.64907	3.33e-06	0.00477067	XP_013991624.1	XM_014136149.1	NC_027312.1	39714576	39763139	-	PREDICTED: integrin alpha-5-like
106569165	110.491	0.708185	0.181985	3.89145	9.96e-05	0.0276635	XP_013995691.1	XM_014140215.1	NC_027313.1	28456545	28478729	+	PREDICTED: desmoplakin-like isoform X2
106580788	139.649	0.702538	0.174664	4.02222	5.77e-05	0.0202324	XP_014017678.1	XM_014162202.1	NC_027319.1	47035721	47060303	+	PREDICTED: large neutral amino acids transporter small subunit 4-like isoform X2
106605162	503.063	0.697076	0.135847	5.13132	2.88e-07	0.000891901	XP_014056012.1	XM_014200537.1	NC_027304.1	53443614	53456866	-	PREDICTED: B-cell receptor CD22-like
106578043	160.353	0.68302	0.187411	3.6445	0.000267908	0.0415257	XP_014012071.1	XM_014156597.1	NC_027317.1	64674471	64699962	+	PREDICTED: H(+)/Cl(-) exchange transporter 5-like isoform X2
106566135	81.4664	0.682055	0.1852	3.6828	0.000230687	0.0386557	XP_013989462.1	XM_014133987.1	NC_027311.1	83281702	83309151	+	PREDICTED: methionine--tRNA ligase, cytoplasmic
XR_001321250.1	39.2491	0.67626	0.186821	3.61982	0.000294803	0.0435186	NA	NA	NA	NA	NA	NA	NA
106561022	188.769	0.669151	0.184305	3.63066	0.000282695	0.0430995	XP_013980050.1	XM_014124576.1	NC_027309.1	70456621	70532136	-	PREDICTED: receptor-type tyrosine-protein phosphatase zeta isoform X6
106610223	209.423	0.662862	0.181025	3.66171	0.000250539	0.040522	XP_014064909.1	XM_014209434.1	NC_027307.1	15110983	15121015	+	PREDICTED: endothelin B receptor-like
106607725	1049.67	0.598312	0.156942	3.81231	0.000137672	0.0295461	XP_014060469.1	XM_014204993.1	NC_027305.1	54156844	54182250	-	PREDICTED: dermatan-sulfate epimerase-like
106606950	258.25	0.598237	0.156089	3.83267	0.000126758	0.0291074	XP_014058921.1	XM_014203446.1	NC_027305.1	26605163	26615644	+	PREDICTED: hepatic leukemia factor-like
106600995	96.3436	0.571232	0.147913	3.86196	0.000112483	0.0277453	XP_014048302.1	XM_014192828.1	NC_027302.1	59519972	59559360	-	PREDICTED: C-type mannose receptor 2-like isoform X1
106573656	129.092	0.567823	0.159441	3.56132	0.00036899	0.0493131	XP_014004376.1	XM_014148901.1	NC_027315.1	34436360	34444221	-	PREDICTED: exocyst complex component 3-like protein isoform X1
106588773	102.468	0.556858	0.151406	3.67792	0.000235146	0.0390511	XP_014033648.1	XM_014178175.1	NC_027326.1	22964441	22981581	-	PREDICTED: methyltransferase-like protein 24 isoform X1
106609635	176.749	0.556804	0.147828	3.76658	0.000165501	0.0320531	XP_014064073.1	XM_014208606.1	NC_027300.1	75391148	75397454	-	PREDICTED: uncharacterized protein C7orf62 homolog isoform X1
106605081	68.5449	0.551001	0.144251	3.81973	0.000133595	0.0295461	XP_014055837.1	XM_014200361.1	NC_027304.1	49653404	49661828	+	PREDICTED: centrosomal protein of 85 kDa-like isoform X2
106565529	309.932	0.536191	0.149086	3.59652	0.000322507	0.0461433	XP_013988241.1	XM_014132766.1	NC_027311.1	58463416	58522421	+	PREDICTED: rho guanine nucleotide exchange factor 25-like
106583480	160.285	0.521794	0.144655	3.60716	0.000309562	0.0453375	XP_014023185.1	XM_014167710.1	NC_027321.1	41186598	41194691	+	PREDICTED: differentially expressed in FDCP 6 homolog
XR_001325620.1	658.739	0.497533	0.12265	4.05652	4.98e-05	0.0194126	NA	NA	NA	NA	NA	NA	NA
106584369	242.456	0.486933	0.124694	3.90501	9.42e-05	0.0270561	XP_014025072.1	XM_014169597.1	NC_027322.1	29332888	29336527	-	PREDICTED: tyrosine-protein kinase ZAP-70-like
106578703	97.3029	0.485109	0.135028	3.59265	0.000327326	0.0464753	XP_014013293.1	XM_014157818.1	NC_027318.1	29472360	29497032	-	PREDICTED: tyrosine-protein kinase Yes-like
106609234	119.446	0.473317	0.122095	3.87664	0.000105908	0.0277449	XP_014063261.1	XM_014207786.1	NC_027306.1	34688443	34694769	+	PREDICTED: cyclin-dependent kinase inhibitor 1-like isoform X1
106567359	164.355	0.472613	0.127046	3.72002	0.000199204	0.0349546	XP_013991984.1	XM_014136509.1	NC_027312.1	43759229	43832768	+	PREDICTED: ski oncogene
106576205	169.524	0.4573	0.128436	3.56052	0.000370114	0.0493131	XP_014008672.1	XM_014153197.1	NC_027316.1	41254725	41324834	-	PREDICTED: filamin-C-like
106601336	2916.2	0.379025	0.0785307	4.82645	1.39e-06	0.00235013	XP_014048943.1	XM_014193467.1	NC_027302.1	68632504	68652321	+	PREDICTED: myosin-9-like isoform X2
106583914	406.963	0.371892	0.095894	3.87815	0.000105253	0.0277449	XP_014024048.1	XM_014168573.1	NC_027322.1	1998215	2006520	-	PREDICTED: tetraspanin-4-like
106588664	288.967	0.351902	0.0970478	3.62607	0.000287772	0.0431658	XP_014033344.1	XM_014177869.1	NC_027326.1	19727890	19734589	-	PREDICTED: splicing factor 3A subunit 3
106604153	2310.47	0.327392	0.0787546	4.15712	3.22e-05	0.0177709	XP_014054044.1	XM_014198569.1	NC_027304.1	4968774	4978229	+	PREDICTED: LOW QUALITY PROTEIN: neuroblast differentiation-associated protein AHNAK-like
100380669	4795	0.25315	0.0709087	3.57008	0.000356871	0.0491688	XP_014059052.1	XM_014203578.1	NC_027305.1	30111808	30130008	-	PREDICTED: myosin-9 isoform X1
106581164	1262.43	-0.36535	0.0959539	-3.80756	0.000140346	0.0295461	XP_014018513.1	XM_014163038.1	NC_027319.1	59474128	59475747	-	PREDICTED: glia maturation factor gamma-like
106586225	637.389	-0.379673	0.0983847	-3.85907	0.00011382	0.0277453	XP_014028741.1	XM_014173264.1	NC_027324.1	14264574	14282630	+	PREDICTED: cytoplasmic dynein 1 intermediate chain 2-like isoform X2
106608961	163.115	-0.451684	0.11605	-3.89216	9.94e-05	0.0276635	XP_014062701.1	XM_014207226.1	NC_027300.1	74096169	74099642	-	PREDICTED: desumoylating isopeptidase 1-like
106577558	79.9549	-0.463601	0.12259	-3.78171	0.000155753	0.0308193	XP_014011176.1	XM_014155701.1	NC_027317.1	48017991	48028368	-	PREDICTED: CTD nuclear envelope phosphatase 1A-like
XR_001326344.1	151.634	-0.488515	0.126375	-3.86559	0.000110821	0.0277453	NA	NA	NA	NA	NA	NA	NA
106608484	203.221	-0.498043	0.11809	-4.21747	2.47e-05	0.0177709	XP_014061894.1	XM_014206419.1	NC_027306.1	3303969	3314153	-	PREDICTED: tetratricopeptide repeat protein 31-like isoform X2
106567911	56.878	-0.538841	0.130085	-4.14222	3.44e-05	0.0177709	XP_013993270.1	XM_014137794.1	NC_027312.1	76830675	76844590	+	PREDICTED: mitochondrial intermediate peptidase-like isoform X2
106561376	405.52	-0.543434	0.137236	-3.95985	7.5e-05	0.0249101	XP_013980731.1	XM_014125256.1	NC_027309.1	97715745	97726756	+	PREDICTED: uncharacterized protein LOC106561376
106576695	81.3651	-0.549115	0.147339	-3.72688	0.000193867	0.0346723	XP_014009479.1	XM_014154004.1	NC_027317.1	13013635	13038432	+	PREDICTED: F-box/WD repeat-containing protein 4
106572444	132.194	-0.559509	0.145551	-3.84406	0.000121015	0.0284922	XP_014002104.1	XM_014146629.1	NC_027314.1	82231639	82240738	+	PREDICTED: proteolipid protein 2-like
106613176	63.4476	-0.631086	0.167768	-3.76165	0.000168795	0.0320531	XP_014070662.1	XM_014215178.1	NC_027300.1	89245260	89255536	-	PREDICTED: graves disease carrier protein
106594281	64.7633	-0.661541	0.171356	-3.86062	0.000113102	0.0277453	XP_014041127.1	XM_014185652.1	NC_027301.1	68385479	68389121	+	PREDICTED: RNA demethylase ALKBH5-like
106602934	10674.9	-0.668083	0.179522	-3.72146	0.000198071	0.0349546	XP_014051431.1	XM_014195956.1	NC_027303.1	32475019	32480438	+	PREDICTED: homeobox protein CDX-1-like
106586138	119.173	-0.681802	0.179421	-3.80001	0.000144693	0.0295746	XP_014028506.1	XM_014173031.1	NC_027324.1	10090177	10095915	-	PREDICTED: uncharacterized protein LOC106586138
106577208	66.229	-0.688119	0.192956	-3.56619	0.000362203	0.0491751	XP_014010584.1	XM_014155109.1	NC_027317.1	27542023	27549115	+	PREDICTED: hypoxia-inducible factor 1-alpha inhibitor
XR_001328153.1	539.593	-0.710364	0.200273	-3.54698	0.000389679	0.0499864	NA	NA	NA	NA	NA	NA	NA
100194859	61.603	-0.738067	0.197363	-3.73964	0.000184286	0.0337419	XP_014035592.1	XM_014180117.1	NC_027327.1	28354618	28370558	+	PREDICTED: RUN and FYVE domain-containing protein 2 isoform X2
106571903	323.611	-0.782985	0.2141	-3.6571	0.000255089	0.0409022	XP_014000925.1	XM_014145450.1	NC_027314.1	59774338	59775084	+	PREDICTED: platelet glycoprotein IX-like
100196524	1060.54	-0.784601	0.218005	-3.599	0.000319438	0.0461433	XP_013981063.1	XM_014125588.1	NC_027309.1	102553010	102578949	-	PREDICTED: glucose-6-phosphate isomerase
100195005	94.3506	-0.82944	0.189538	-4.37611	1.21e-05	0.0124841	NP_001133506.1	XM_014198180.1	NC_027300.1	50114029	50164633	-	E3 ubiquitin-protein ligase MARCH5
106611755	41.0384	-0.838266	0.23573	-3.55605	0.000376476	0.0493131	XP_014067774.1	XM_014212298.1	NC_027308.1	63256662	63262397	+	PREDICTED: acidic fibroblast growth factor intracellular-binding protein-like
106567814	24.4797	-0.839657	0.217706	-3.85685	0.00011486	0.0277453	XP_013993049.1	XM_014137574.1	NC_027312.1	80131908	80138349	-	PREDICTED: inositol-trisphosphate 3-kinase C-like isoform X1
106571123	2227.27	-0.868704	0.225702	-3.8489	0.00011865	0.0282936	XP_013999284.1	XM_014143810.1	NC_027314.1	21782803	21789710	-	PREDICTED: eukaryotic translation initiation factor 5-like
106565189	266.777	-0.891847	0.233274	-3.82318	0.000131742	0.0295228	XP_013987513.1	XM_014132039.1	NC_027311.1	43869988	43874390	-	PREDICTED: Rieske domain-containing protein-like
106575286	90.054	-0.900125	0.243548	-3.69588	0.000219128	0.0370525	XP_014007194.1	XM_014151719.1	NC_027316.1	11906579	11908174	+	PREDICTED: transcription elongation factor A N-terminal and central domain-containing protein
106586608	29.8407	-0.904027	0.241343	-3.74581	0.000179811	0.0334449	XP_014029549.1	XM_014174074.1	NC_027324.1	31700503	31704538	-	PREDICTED: tripartite motif-containing protein 45
106607369	143.009	-0.93547	0.23542	-3.97363	7.08e-05	0.0239384	XP_014059761.1	XM_014204286.1	NC_027305.1	34578942	34590974	+	PREDICTED: nitrogen permease regulator 3-like protein isoform X2
XR_001326036.1	23534.8	-0.943583	0.205126	-4.60002	4.22e-06	0.0052384	NA	NA	NA	NA	NA	NA	NA
106561326	40.7352	-0.950385	0.241771	-3.93093	8.46e-05	0.0270561	XP_013980641.1	XM_014125166.1	NC_027309.1	88910339	88940637	+	PREDICTED: uncharacterized protein LOC106561326 isoform X1
100306729	502.348	-0.969208	0.259242	-3.73862	0.000185036	0.0337419	NP_001158740.1	NM_001165268.1	NC_027322.1	31635150	31643794	+	uncharacterized protein C19orf60 homolog
106610588	17.5147	-0.989539	0.276672	-3.57657	0.00034813	0.0483225	XP_014065442.1	XM_014209971.1	NC_027308.1	204852	232888	+	PREDICTED: WD repeat-containing protein 25 isoform X1
100194593	231.21	-1.00614	0.277383	-3.62727	0.000286429	0.0431658	XP_014056152.1	XM_014200677.1	NC_027304.1	57802350	57811858	+	PREDICTED: cytosolic 5\'-nucleotidase 3 isoform X1
XR_001321347.1	23.59	-1.01228	0.244272	-4.14407	3.41e-05	0.0177709	NA	NA	NA	NA	NA	NA	NA
106566109	224.898	-1.01264	0.246526	-4.10762	4e-05	0.0190651	XP_013989435.1	XM_014133960.1	NC_027311.1	81690109	81694002	+	PREDICTED: tubulin beta-6 chain-like
106593625	419.821	-1.01624	0.274757	-3.69866	0.000216738	0.0369846	XP_014040466.1	XM_014184991.1	NW_012350587.1	4538	5706	+	PREDICTED: transmembrane protein 26-like
106562298	69.4758	-1.02224	0.249826	-4.09179	4.28e-05	0.0191182	XP_013982557.1	XM_014127082.1	NC_027310.1	22658096	22700498	-	PREDICTED: chromodomain Y-like protein 2
106577697	238.993	-1.02268	0.250483	-4.08283	4.45e-05	0.0191182	XP_014011503.1	XM_014156028.1	NC_027317.1	55416102	55433866	-	PREDICTED: transmembrane protein 256-like isoform X1
100194738	137.393	-1.03874	0.292317	-3.55347	0.000380183	0.0494504	XP_013988559.1	NM_001139767.1	NC_027311.1	70808024	70827380	-	PREDICTED: GATA-binding factor 1 isoform X1
106562430	1307.6	-1.05712	0.268469	-3.9376	8.23e-05	0.026856	XP_013982792.1	XM_014127317.1	NC_027310.1	30405942	30408221	+	PREDICTED: nicotinamide riboside kinase 2-like
106569327	324.028	-1.07708	0.302671	-3.55859	0.000372853	0.0493131	XP_013996040.1	XM_014140565.1	NC_027313.1	31957515	31959690	+	PREDICTED: aquaporin FA-CHIP-like
XR_001320409.1	22.8182	-1.09351	0.30091	-3.63401	0.000279055	0.042896	NA	NA	NA	NA	NA	NA	NA
106600951	171.411	-1.10198	0.287843	-3.82839	0.000128985	0.0292576	XP_014048233.1	XM_014192758.1	NC_027302.1	52494278	52538804	-	PREDICTED: ferritin, middle subunit isoform X2
106569721	49.4108	-1.10279	0.297931	-3.70148	0.000214345	0.036915	XP_013996766.1	XM_014141291.1	NC_027313.1	45275174	45275237	+	PREDICTED: putative 60S ribosomal protein L37a
100380525	108.39	-1.12121	0.292527	-3.83284	0.000126673	0.0291074	XP_014012844.1	NM_001173810.1	NC_027318.1	14980576	14986244	-	PREDICTED: ferric-chelate reductase 1 isoform X1
106579276	269.371	-1.12658	0.273687	-4.1163	3.85e-05	0.0188446	XP_014014520.1	XM_014159044.1	NC_027318.1	51545999	51559079	+	PREDICTED: PDZ domain-containing protein 7
106587668	2219.5	-1.14463	0.300654	-3.80715	0.000140576	0.0295461	XP_014031726.1	XM_014176251.1	NC_027325.1	33337754	33339972	+	PREDICTED: nicotinamide riboside kinase 2-like
106583558	35.8809	-1.21363	0.327874	-3.70152	0.000214315	0.036915	XP_014023352.1	XM_014167877.1	NC_027321.1	37108221	37156115	-	PREDICTED: sodium- and chloride-dependent GABA transporter 2-like
106573466	659.797	-1.21607	0.320016	-3.80001	0.000144688	0.0295746	XP_014004020.1	XM_014148545.1	NC_027301.1	2059169	2059919	+	PREDICTED: protein 4.1-like
106564305	299.405	-1.22761	0.336838	-3.6445	0.000267908	0.0415257	XP_013985816.1	XM_014130341.1	NC_027311.1	8352047	8353448	+	PREDICTED: lipopolysaccharide-induced tumor necrosis factor-alpha factor homolog
106561060	212.492	-1.23821	0.298337	-4.15038	3.32e-05	0.0177709	XP_013980143.1	XM_014124667.1	NC_027309.1	66671262	66751592	+	PREDICTED: transcription factor SOX-6-like isoform X1
106563020	39.3542	-1.26937	0.328238	-3.86724	0.000110074	0.0277453	XP_013983689.1	XM_014128212.1	NC_027310.1	58413522	58427139	+	PREDICTED: TNF receptor-associated factor 2-like
106612328	1219.55	-1.27653	0.32642	-3.9107	9.2e-05	0.0270561	XP_014068854.1	XM_014213379.1	NC_027308.1	90637029	90638384	-	PREDICTED: golgin subfamily A member 6-like protein 22, partial
106568712	550.221	-1.30209	0.318412	-4.08931	4.33e-05	0.0191182	XP_013994804.1	XM_014139329.1	NC_027300.1	14771090	14786831	-	PREDICTED: ADP-dependent glucokinase-like
100196505	474.919	-1.30984	0.345592	-3.79013	0.000150571	0.0301143	NP_001135006.1	NM_001141534.1	NW_012348877.1	13636	15738	-	Uroporphyrinogen-III synthase
106570025	1733.55	-1.31152	0.365335	-3.5899	0.0003308	0.0466127	XP_013997390.1	XM_014141915.1	NC_027313.1	56986415	56993913	-	PREDICTED: LOW QUALITY PROTEIN: trichohyalin-like
100195691	243.285	-1.31274	0.316443	-4.14844	3.35e-05	0.0177709	NP_001134192.1	NM_001140720.1	NC_027327.1	14850578	14851699	+	Hemoglobin subunit alpha-D
106592210	1275.41	-1.33492	0.314547	-4.24395	2.2e-05	0.0177709	XP_014039003.1	XM_014183528.1	NW_012347833.1	10498	16983	+	PREDICTED: WW domain-binding protein 4-like
106600187	1964.18	-1.33512	0.314157	-4.24985	2.14e-05	0.0177709	XP_014046989.1	XM_014191514.1	NW_012558580.1	39	1079	+	PREDICTED: golgin subfamily A member 6-like protein 22, partial
106575483	208.666	-1.33518	0.329252	-4.05517	5.01e-05	0.0194126	XP_014007471.1	XM_014151996.1	NC_027316.1	16998448	17018932	+	PREDICTED: paralemmin-1-like
106574087	56.9807	-1.36824	0.337886	-4.04941	5.13e-05	0.0194912	XP_014005107.1	XM_014149632.1	NC_027315.1	49288788	49291133	+	PREDICTED: carboxypeptidase N subunit 2-like
100217346	90.4661	-1.39859	0.371814	-3.76152	0.000168882	0.0320531	NP_001136185.1	NM_001142713.1	NC_027302.1	23030631	23032222	-	Kruppel-like factor 4
100499263	126.213	-1.40681	0.346359	-4.06171	4.87e-05	0.0194126	NP_001180426.1	NM_001193497.1	NC_027318.1	12872285	12883507	-	selenoprotein Ja
106590488	498.672	-1.4147	0.387722	-3.64874	0.000263527	0.0415257	XP_014037046.1	XM_014181571.1	NC_027328.1	27076475	27082009	+	PREDICTED: apolipoprotein O-like isoform X1
106574165	74.3833	-1.42	0.365938	-3.88044	0.000104267	0.0277449	XP_014005308.1	XM_014149833.1	NC_027315.1	54102379	54193306	-	PREDICTED: calmodulin-regulated spectrin-associated protein 2-like isoform X2
106593475	1924.37	-1.42689	0.399969	-3.56749	0.000360419	0.0491751	XP_014040282.1	XM_014184807.1	NW_012350246.1	1859	5613	-	PREDICTED: axoneme-associated protein mst101(2)-like
106602627	64.1343	-1.44576	0.34564	-4.18284	2.88e-05	0.0177709	XP_014050858.1	XM_014195386.1	NC_027300.1	39367225	39402670	-	PREDICTED: spectrin beta chain, erythrocytic-like isoform X1
106578213	43.9293	-1.45744	0.347943	-4.18873	2.81e-05	0.0177709	XP_014012332.1	XM_014156857.1	NC_027317.1	69992001	69995407	-	PREDICTED: FH2 domain-containing protein 1-like
100196095	666.214	-1.46358	0.374878	-3.90417	9.46e-05	0.0270561	XP_014060117.1	XM_014204642.1	NC_027305.1	46886336	46899732	+	PREDICTED: ammonium transporter Rh type B isoform X1
106603355	97.8884	-1.48066	0.299824	-4.93844	7.88e-07	0.00162752	XP_014052402.1	XM_014196935.1	NC_027300.1	41843888	41868397	-	PREDICTED: uncharacterized protein LOC106603355 isoform X1
106565012	55.3179	-1.49797	0.327221	-4.57785	4.7e-06	0.00546112	XP_013987044.1	XM_014131569.1	NC_027311.1	31016698	31090590	-	PREDICTED: CSC1-like protein 2
106602333	384.837	-1.50882	0.327773	-4.60325	4.16e-06	0.0052384	XP_014050389.1	XM_014194914.1	NC_027303.1	8076360	8078767	+	PREDICTED: hemogen-like
106586175	481.64	-1.51811	0.312089	-4.86436	1.15e-06	0.00213583	XP_014028602.1	XM_014173127.1	NC_027301.1	41015787	41031062	-	PREDICTED: catalase-like
106601078	76926.4	-1.53588	0.432688	-3.54963	0.00038577	0.0498287	XP_014048458.1	XM_014192983.1	NC_027302.1	63668503	63669256	+	PREDICTED: hemoglobin subunit alpha-like
106591986	46.1911	-1.53724	0.404871	-3.79686	0.000146539	0.0296263	XP_014038747.1	XM_014183272.1	NW_012347490.1	5960	25222	+	PREDICTED: ras-related protein Rab-11A
106596609	3783.61	-1.59471	0.406248	-3.92546	8.66e-05	0.0270561	XP_014043356.1	XM_014187881.1	NW_012361036.1	41	6595	-	PREDICTED: LOW QUALITY PROTEIN: trichohyalin-like
106605976	19.8141	-1.59492	0.37591	-4.24283	2.21e-05	0.0177709	XP_014057477.1	XM_014202002.1	NC_027304.1	73703185	73708520	+	PREDICTED: protein 4.1-like isoform X1
106597201	459.729	-1.60504	0.448397	-3.57951	0.00034424	0.0481419	XP_014043896.1	XM_014188421.1	NW_012364191.1	5	5593	+	PREDICTED: trichohyalin-like, partial
106595182	1764.13	-1.62194	0.404114	-4.01358	5.98e-05	0.0205998	XP_014042037.1	XM_014186562.1	NW_012354857.1	49	5730	+	PREDICTED: trichohyalin-like
106573055	823.923	-1.6717	0.415596	-4.02241	5.76e-05	0.0202324	XP_014003179.1	XM_014147703.1	NC_027315.1	3306021	3316448	+	PREDICTED: methionine aminopeptidase 2-like isoform X3
100195507	307.797	-1.68067	0.332806	-5.05	4.42e-07	0.00117393	NP_001134008.1	XM_014166196.1	NC_027321.1	17317824	17345151	+	6-phosphofructo-2-kinase/fructose-2,6-biphosphatase 4
XR_001324209.1	41.1055	-1.71478	0.469847	-3.64967	0.000262581	0.0415257	NA	NA	NA	NA	NA	NA	NA
106590144	51.5638	-1.78615	0.436822	-4.08895	4.33e-05	0.0191182	XP_014036256.1	XM_014180783.1	NC_027328.1	12406493	12440142	-	PREDICTED: myomesin-1-like isoform X3
106597324	474.703	-1.79895	0.500075	-3.59737	0.000321457	0.0461433	XP_014044004.1	XM_014188529.1	NW_012364965.1	7	5346	-	PREDICTED: trichohyalin-like, partial
106570020	4427.48	-1.82988	0.442538	-4.13497	3.55e-05	0.0178463	XP_013997382.1	XM_014141907.1	NC_027313.1	57021064	57028765	-	PREDICTED: trichohyalin-like, partial
106566399	322.812	-2.07246	0.555192	-3.73288	0.000189305	0.0341852	XP_013989862.1	XM_014134387.1	NC_027312.1	6142656	6149032	-	PREDICTED: matrix metalloproteinase-9-like
106561684	19.1131	-2.0962	0.50537	-4.14785	3.36e-05	0.0177709	XP_013981343.1	XM_014125867.1	NC_027309.1	108660729	108679991	-	PREDICTED: methionine aminopeptidase 2-like isoform X2
106605344	32.9865	-2.11996	0.510164	-4.15545	3.25e-05	0.0177709	XP_014056336.1	XM_014200860.1	NC_027304.1	57513712	57518787	+	PREDICTED: uncharacterized protein LOC106605344 isoform X2
106611589	490.94	-2.31068	0.616446	-3.74839	0.000177972	0.0334371	XP_014067439.1	XM_014211964.1	NC_027308.1	57227918	57229078	-	PREDICTED: leukocyte cell-derived chemotaxin-2-like isoform X2
106604696	43.0648	-3.1655	0.807159	-3.92178	8.79e-05	0.0270561	XP_014055092.1	XM_014199617.1	NC_027304.1	32074753	32076354	-	PREDICTED: saxitoxin and tetrodotoxin-binding protein 2-like
106604583	75.7819	-4.23675	1.04876	-4.03978	5.35e-05	0.0199028	XP_014054839.1	XM_014199364.1	NC_027304.1	27033678	27036035	-	PREDICTED: leukocyte cell-derived chemotaxin-2-like isoform X1
106575973	164.827	-25.4268	3.60689	-7.04949	1.8e-12	3.34e-08	XP_014008220.1	XM_014152745.1	NC_027316.1	31102201	31103115	+	PREDICTED: serine protease 23-like, partial

## Sheet: Spleen Control vs 14dpi
GeneID	baseMean	log2FoldChange	lfcSE	stat	pvalue	padj	Protein	Transcript	CHR	Start	Stop	Strand	Protein.name
106612354	125.573	-6.75666	1.39713	-4.83609	1.32e-06	0.0278842	XP_014068888.1	XM_014213413.1	NC_027308.1	92500995	92506392	-	PREDICTED: somatostatin-2-like
106585832	183.889	-0.754974	0.161434	-4.67668	2.92e-06	0.0306977	XP_014027978.1	XM_014172503.1	NC_027323.1	38453331	38458782	-	PREDICTED: tetraspanin-3-like
106572639	78.4557	-1.35158	0.298818	-4.52309	6.09e-06	0.0427774	XP_014002478.1	XM_014147002.1	NC_027314.1	86515079	86536522	+	PREDICTED: ankyrin repeat domain-containing protein SOWAHC-like
106579784	14.1439	-6.76294	1.52396	-4.43773	9.09e-06	0.047861	XP_014015428.1	XM_014159954.1	NC_027319.1	333386	342876	+	PREDICTED: collagen alpha-1(IV) chain-like isoform X1
XR_001324408.1	19.9429	4.17897	0.952127	4.38909	1.14e-05	0.0479398	NA	NA	NA	NA	NA	NA	NA
