# Supplementary material for: Transcriptomic response to ISAV infection in the gills, head kidney and spleen of resistant and susceptible Atlantic salmon
Source: BMC Genomics. 2022 Nov 28;23:775. doi: 10.1186/s12864-022-09007-4 (PMC9703674; doi:10.1186/s12864-022-09007-4)
Supplement: Supplementary file 4 — Additional file 4: Supplementary file 4. Differential expression between resistant and susceptible samples in the gills. [file 12864_2022_9007_MOESM4_ESM.xlsx]

## Sheet: gills 0dpi
Supplementary File 4. Differential expression between resistant and susceptible samples in the gills
GeneID	baseMean	log2FoldChange	lfcSE	stat	pvalue	padj	Protein	Transcript	CHR	Start	Stop	Strand	Protein.name
100196094	458.154	-3.66079	0.266566	-13.7332	6.43e-43	1.76e-38	XP_014070770.1	XM_014215295.1	NC_027308.1	131042115	131047016	-	PREDICTED: dipeptidyl peptidase 1
100136354	190.286	-3.02371	0.306339	-9.87049	5.59e-23	7.67e-19	NP_001116999.1	NM_001123527.1	NC_027306.1	58238924	58240915	+	60S ribosomal protein L18a
106613233	1086.54	1.0032	0.176659	5.67872	1.36e-08	0.000124159	XP_014070776.1	XM_014215301.1	NC_027308.1	131274348	131279411	+	PREDICTED: dipeptidyl peptidase 1-like
106582182	42.3167	1.61478	0.318488	5.07014	3.98e-07	0.00272777	XP_014020474.1	XM_014164995.1	NC_027320.1	32384896	32419260	+	PREDICTED: E3 SUMO-protein ligase RanBP2-like isoform X5
106573835	12.852	-6.35126	1.30618	-4.86249	1.16e-06	0.00636332	XP_014004693.1	XM_014149218.1	NC_027315.1	40860639	40901886	+	PREDICTED: cytoplasmic FMR1-interacting protein 1 homolog
106576454	902.799	0.989266	0.212492	4.65554	3.23e-06	0.014782	XP_014009124.1	XM_014153649.1	NC_027316.1	49226926	49228213	-	PREDICTED: lumican-like isoform X2
106566974	8923.86	1.18227	0.263376	4.4889	7.16e-06	0.0280707	XP_013991158.1	XM_014135683.1	NC_027312.1	32011955	32016124	+	PREDICTED: keratin, type II cytoskeletal cochleal-like
106582213	32.7476	1.52591	0.345118	4.42141	9.81e-06	0.033643	XP_014020536.1	XM_014165061.1	NC_027320.1	33573994	33608358	+	PREDICTED: E3 SUMO-protein ligase RanBP2-like isoform X1

## Sheet: gills 7dpi
GeneID	baseMean	log2FoldChange	lfcSE	stat	pvalue	padj	Protein	Transcript	CHR	Start	Stop	Strand	Protein.name
106595949	272.113	-1.49157	0.217995	-6.84218	7.8e-12	3.24e-07	XP_014042762.1	XM_014187287.1	NW_012357734.1	2425	5468	-	PREDICTED: uncharacterized protein LOC106595949
XR_001322634.1	42.0109	-4.11244	0.67367	-6.10453	1.03e-09	2.14e-05	NA	NA	NA	NA	NA	NA	NA
106592855	125.639	-2.79717	0.52014	-5.37773	7.54e-08	0.00104291	XP_014039681.1	XM_014184206.1	NC_027301.1	64466579	64471868	-	PREDICTED: NACHT, LRR and PYD domains-containing protein 1-like
106597072	307.244	0.977795	0.189253	5.1666	2.38e-07	0.00247203	XP_014043783.1	XM_014188308.1	NW_012363452.1	2438	4003	-	PREDICTED: uncharacterized protein LOC106597072 isoform X2
XR_001325260.1	127.908	-2.79098	0.562109	-4.9652	6.86e-07	0.00474431	NA	NA	NA	NA	NA	NA	NA
106582354	6.21717	-6.01949	1.20966	-4.97617	6.49e-07	0.00474431	XP_014020861.1	XM_014165387.1	NC_027320.1	41631425	41689767	-	PREDICTED: HSPB1-associated protein 1
106575812	99.9391	-4.76347	1.04184	-4.57217	4.83e-06	0.0286023	XP_014007979.1	XM_014152505.1	NC_027316.1	26215979	26217825	-	PREDICTED: potassium voltage-gated channel subfamily H member 8-like
XR_001320660.1	5.26601	5.89741	1.32633	4.4464	8.73e-06	0.0416006	NA	NA	NA	NA	NA	NA	NA
XR_001328026.1	210.319	-0.832475	0.187525	-4.43927	9.03e-06	0.0416006	NA	NA	NA	NA	NA	NA	NA
106596579	103.021	-1.034	0.234405	-4.41117	1.03e-05	0.0426453	XP_014043334.1	XM_014187859.1	NW_012360898.1	5677	6048	-	PREDICTED: uncharacterized protein LOC106596579
106561058	29.8486	-3.39767	0.774517	-4.38682	1.15e-05	0.0433704	XP_013980136.1	XM_014124661.1	NC_027309.1	67268288	67313640	+	PREDICTED: DENN domain-containing protein 5A isoform X1
106582073	4.57972	5.70816	1.33019	4.29123	1.78e-05	0.0477706	XP_014020269.1	XM_014164792.1	NC_027320.1	30588749	30593603	+	PREDICTED: phospholipase A1 member A-like isoform X3
XR_001323351.1	7.73828	4.34877	1.0139	4.28915	1.79e-05	0.0477706	NA	NA	NA	NA	NA	NA	NA
100286433	163.446	-0.657958	0.152804	-4.30589	1.66e-05	0.0477706	NP_001139844.1	NM_001146372.1	NC_027324.1	4550474	4561230	-	calcium-binding protein 39
106589968	58.6857	-2.25999	0.527648	-4.28314	1.84e-05	0.0477706	XP_014035913.1	XM_014180438.1	NC_027327.1	36675492	36683696	+	PREDICTED: butyrophilin subfamily 1 member A1-like
106566966	4.73168	-5.63271	1.3133	-4.28899	1.79e-05	0.0477706	XP_013991139.1	XM_014135664.1	NC_027312.1	31752343	31762918	+	PREDICTED: N-acylglucosamine 2-epimerase
106603958	80.7034	-1.44384	0.338285	-4.26812	1.97e-05	0.0480958	XP_014053713.1	XM_014198238.1	NC_027303.1	77141195	77141674	-	PREDICTED: uncharacterized protein C2orf16-like

## Sheet: gills 14dpi
GeneID	baseMean	log2FoldChange	lfcSE	stat	pvalue	padj	Protein	Transcript	CHR	Start	Stop	Strand	Protein.name
XR_001324658.1	92.2875	24.1177	3.38381	7.12737	1.02e-12	3.04e-08	NA	NA	NA	NA	NA	NA	NA
XR_001321990.1	33.5376	7.10937	1.0433	6.81434	9.47e-12	1.41e-07	NA	NA	NA	NA	NA	NA	NA
106596459	23.057	-7.18984	1.15761	-6.21091	5.27e-10	5.22e-06	XP_014043215.1	XM_014187740.1	NW_012360272.1	8	1310	+	PREDICTED: uncharacterized protein LOC106596459
100196451	10.4498	6.87863	1.32554	5.1893	2.11e-07	0.00104505	NP_001134952.1	NM_001141480.2	NC_027301.1	10141697	10144193	+	proto-oncogene tyrosine-protein kinase receptor Ret
XR_001321216.1	55.5529	-1.41398	0.271627	-5.2056	1.93e-07	0.00104505	NA	NA	NA	NA	NA	NA	NA
106596195	10.1108	-6.73354	1.28979	-5.22067	1.78e-07	0.00104505	XP_014042983.1	XM_014187508.1	NW_012358832.1	3416	5350	+	PREDICTED: heat shock 70 kDa protein
106603036	719.78	-0.950213	0.188892	-5.03045	4.89e-07	0.0020765	XP_014051631.1	XM_014196156.1	NC_027303.1	34439755	34442221	-	PREDICTED: ubiquitin-conjugating enzyme E2 D2
XR_001324840.1	5236.75	1.17158	0.243051	4.82029	1.43e-06	0.00532287	NA	NA	NA	NA	NA	NA	NA
106575687	354.216	-0.776866	0.17139	-4.53274	5.82e-06	0.0192172	XP_014007796.1	XM_014152321.1	NC_027316.1	23139797	23147645	-	PREDICTED: PTB domain-containing engulfment adapter protein 1-like
106604094	7.45133	6.38205	1.46464	4.35742	1.32e-05	0.0355397	XP_014053960.1	XM_014198485.1	NC_027304.1	806715	822746	+	PREDICTED: transcriptional regulator ATRX-like
106591982	4.91893	5.7658	1.32233	4.36034	1.3e-05	0.0355397	XP_014038741.1	XM_014183266.1	NW_012347483.1	18529	26398	-	PREDICTED: butyrophilin subfamily 1 member A1-like isoform X4
106591903	3167.23	-0.904535	0.20934	-4.32089	1.55e-05	0.0384675	XP_014038651.1	XM_014183176.1	NW_012347378.1	98	3982	+	PREDICTED: polyadenylate-binding protein 1-like, partial
XR_001328011.1	109.855	2.09609	0.487715	4.29779	1.73e-05	0.0394185	NA	NA	NA	NA	NA	NA	NA
