# Supplementary material for: Transcriptomic response to ISAV infection in the gills, head kidney and spleen of resistant and susceptible Atlantic salmon
Source: BMC Genomics. 2022 Nov 28;23:775. doi: 10.1186/s12864-022-09007-4 (PMC9703674; doi:10.1186/s12864-022-09007-4)
Supplement: Supplementary file 5 — Additional file 5: Supplementary file 5. Differential expression between resistant and susceptible samples in the head kidney. [file 12864_2022_9007_MOESM5_ESM.xlsx]

## Sheet: head kidney 0dpi
Supplementary File 5. Differential expression between resistant and susceptible samples in the head kidney
GeneID	baseMean	log2FoldChange	lfcSE	stat	pvalue	padj	Protein	Transcript	CHR	Start	Stop	Strand	Protein.name
100196094	444.325	-4.42242	0.307501	-14.3818	6.73058e-47	2.69223e-42	XP_014070770.1	XM_014215295.1	NC_027308.1	131042115	131047016	-	PREDICTED: dipeptidyl peptidase 1
100136354	253.697	-3.32792	0.26623	-12.5002	7.44847e-36	1.48969e-31	NP_001116999.1	NM_001123527.1	NC_027306.1	58238924	58240915	+	60S ribosomal protein L18a
106607770	7.20376	6.27687	1.20774	5.19721	2.02298e-07	0.0026973	XP_014060584.1	XM_014205109.1	NC_027305.1	56424688	56447998	-	PREDICTED: probable E3 ubiquitin-protein ligase RNF217
106613233	895.637	0.848736	0.172615	4.91693	8.79101e-07	0.00879101	XP_014070776.1	XM_014215301.1	NC_027308.1	131274348	131279411	+	PREDICTED: dipeptidyl peptidase 1-like

## Sheet: head kidney 7dpi
GeneID	baseMean	log2FoldChange	lfcSE	stat	pvalue	padj	Protein	Transcript	CHR	Start	Stop	Strand	Protein.name
106613424	44.5523	-4.88617	0.724838	-6.74105	1.57248e-11	3.93559e-07	XP_014071088.1	XM_014215613.1	NC_027309.1	903511	967089	-	PREDICTED: chromodomain-helicase-DNA-binding protein 1-like
106609885	48.5988	-4.69408	0.764107	-6.14323	8.08617e-10	1.0119e-05	XP_014064391.1	XM_014208916.1	NC_027307.1	482178	491887	-	PREDICTED: complexin-1-like
106588819	326.854	-3.2829	0.540349	-6.07551	1.23596e-09	1.03112e-05	XP_014033745.1	XM_014178269.1	NC_027326.1	25108659	25124071	-	PREDICTED: stathmin-2-like isoform X3
106565439	130.345	-3.57783	0.605657	-5.90735	3.47665e-09	1.90208e-05	XP_013988055.1	XM_014132580.1	NC_027311.1	53402842	53413510	-	PREDICTED: tubulin alpha chain-like
XR_001326285.1	153.795	-3.74297	0.63519	-5.89268	3.7999e-09	1.90208e-05	NA	NA	NA	NA	NA	NA	NA
100195364	96.7955	-3.19544	0.563178	-5.67394	1.3955e-08	5.82109e-05	XP_014053459.1	XM_014197985.1	NC_027303.1	70013429	70057251	+	PREDICTED: dihydropyrimidinase-related protein 3 isoform X1
100195540	76.0197	-3.06873	0.551125	-5.56811	2.57512e-08	7.6638e-05	NP_001134041.1	NM_001140569.1	NC_027300.1	54913006	54924815	-	Synuclein
106584644	61.6287	-4.91367	0.884278	-5.5567	2.74923e-08	7.6638e-05	XP_014025602.1	XM_014170128.1	NC_027322.1	41935554	42007001	-	PREDICTED: microtubule-associated protein 1B-like isoform X1
XR_001328534.1	60.9902	-4.89469	0.88093	-5.55628	2.75588e-08	7.6638e-05	NA	NA	NA	NA	NA	NA	NA
XR_001321171.1	64.4741	-4.32159	0.814844	-5.30358	1.13551e-07	0.000284197	NA	NA	NA	NA	NA	NA	NA
106595839	43.2712	-3.74079	0.714463	-5.2358	1.64268e-07	0.000373754	XP_014042689.1	XM_014187214.1	NC_027300.1	26333113	26348145	+	PREDICTED: uncharacterized protein LOC106595839
106566333	64.0764	-3.82799	0.734828	-5.20937	1.8948e-07	0.000395193	XP_013989722.1	XM_014134247.1	NC_027312.1	2425759	2427208	-	PREDICTED: uncharacterized protein LOC106566333
100380742	91.0161	-3.5105	0.68212	-5.14646	2.6545e-07	0.000483387	XP_014040938.1	XM_014185463.1	NW_012351834.1	28	9084	-	PREDICTED: contactin-1a
106613612	62.3077	-3.64528	0.708786	-5.14299	2.70394e-07	0.000483387	XP_014071525.1	XM_014216048.1	NC_027309.1	14180534	14240877	-	PREDICTED: paralemmin-1-like isoform X3
106598877	114.141	-3.54654	0.692019	-5.12491	2.97674e-07	0.00049668	XP_014045377.1	XM_014189900.1	NC_027302.1	11979181	12016854	-	PREDICTED: kinesin-like protein KIF1A isoform X3
106576709	82.9024	-3.52086	0.698823	-5.03827	4.69756e-07	0.000634369	XP_014009512.1	XM_014154036.1	NC_027317.1	12376954	12386017	-	PREDICTED: gamma-synuclein isoform X3
106593211	120.771	-3.92467	0.775327	-5.06195	4.14996e-07	0.000634369	XP_014040025.1	XM_014184550.1	NW_012349674.1	6573	11874	-	PREDICTED: PDZ domain-containing protein 2-like isoform X2
106612689	81.1872	-2.95153	0.586377	-5.03351	4.81581e-07	0.000634369	XP_014069577.1	XM_014214101.1	NC_027308.1	102236143	102247916	+	PREDICTED: CAP-Gly domain-containing linker protein 3-like isoform X2
XR_001325746.1	83.8382	-3.99795	0.791602	-5.05045	4.40765e-07	0.000634369	NA	NA	NA	NA	NA	NA	NA
106584349	24.6309	-2.56976	0.513481	-5.0046	5.5979e-07	0.000700521	XP_014025036.1	XM_014169561.1	NC_027322.1	28549316	28618661	-	PREDICTED: glypican-1-like
106583278	57.6022	-4.14651	0.832867	-4.9786	6.40449e-07	0.000763293	XP_014022723.1	XM_014167248.1	NC_027321.1	33468597	33472398	+	PREDICTED: tubulin alpha chain-like
100195401	51.6835	-3.74786	0.75896	-4.93815	7.88654e-07	0.000792804	NP_001133902.1	NM_001140430.1	NC_027317.1	65696809	65703741	-	synaptotagmin-4
100380588	34.3784	-4.423	0.895825	-4.93735	7.91917e-07	0.000792804	NP_001167344.1	NM_001173873.1	NC_027313.1	28343558	28352159	-	Tubulin beta-2A chain
100380606	196.876	-4.69561	0.947495	-4.95581	7.20296e-07	0.000792804	NP_001167362.1	NM_001173891.1	NC_027321.1	33430401	33436333	-	Plasticin
106600493	80.3819	-2.94679	0.5966	-4.93931	7.83989e-07	0.000792804	XP_014047357.1	XM_014191881.1	NC_027302.1	40165309	40216487	+	PREDICTED: cell adhesion molecule 3-like isoform X3
106576317	51.6152	-3.94638	0.803512	-4.91141	9.04233e-07	0.000870429	XP_014008903.1	XM_014153431.1	NC_027316.1	45749083	45792880	+	PREDICTED: synaptotagmin-1-like isoform X1
106603645	55.2975	-3.35263	0.692398	-4.84206	1.28501e-06	0.00118472	XP_014053038.1	XM_014197568.1	NC_027300.1	41117100	41136202	+	PREDICTED: dihydropyrimidinase-related protein 5-like isoform X1
106605806	37.7744	-3.04295	0.629241	-4.83591	1.32541e-06	0.00118472	XP_014057228.1	XM_014201753.1	NC_027304.1	70014302	70026348	+	PREDICTED: cellular retinoic acid-binding protein 2-like
106603358	455.445	-4.6686	0.96947	-4.81562	1.46745e-06	0.00126646	XP_014052407.1	XM_014196931.1	NC_027303.1	45073972	45074826	+	PREDICTED: tubulin polymerization-promoting protein family member 3-like
100195043	388.224	-1.56291	0.326111	-4.79256	1.64663e-06	0.00137373	NP_001133544.1	NM_001140072.1	NW_012356244.1	828	8807	+	Secretagogin
106598876	49.9138	-4.23952	0.886593	-4.78181	1.73726e-06	0.00140259	XP_014045370.1	XM_014189896.1	NC_027302.1	11946793	11955412	-	PREDICTED: ras-related protein Rab-6B-like isoform X1
100380373	79.2465	-3.45405	0.726208	-4.75627	1.97199e-06	0.00141014	NP_001167129.1	NM_001173658.1	NC_027312.1	47922828	47934591	+	14-3-3 protein gamma-1
106565440	163.362	-4.75528	0.998754	-4.76121	1.92433e-06	0.00141014	XP_013988056.1	XM_014132581.1	NC_027311.1	53437754	53443641	+	PREDICTED: plasticin-like
106565784	243.049	-1.99636	0.418187	-4.77385	1.8074e-06	0.00141014	XP_013988773.1	XM_014133296.1	NC_027311.1	70520365	70560911	+	PREDICTED: protein NDRG3-like isoform X3
106589968	37.9695	-3.1075	0.652082	-4.76551	1.88379e-06	0.00141014	XP_014035913.1	XM_014180438.1	NC_027327.1	36675492	36683696	+	PREDICTED: butyrophilin subfamily 1 member A1-like
106607314	32.1582	-4.8742	1.02945	-4.73476	2.19318e-06	0.00152474	XP_014059630.1	XM_014204155.1	NC_027305.1	37047728	37071991	+	PREDICTED: contactin-associated protein 1-like
106565270	52.2425	-3.70973	0.785707	-4.72152	2.34091e-06	0.00154376	XP_013987660.1	XM_014132185.1	NC_027311.1	39068051	39089040	-	PREDICTED: stathmin-3-like
106605407	24.7947	-4.30555	0.91195	-4.72126	2.34388e-06	0.00154376	XP_014056487.1	XM_014201012.1	NC_027304.1	60894206	60902655	-	PREDICTED: tubulin beta chain-like
106594696	69.573	-3.35913	0.712538	-4.71432	2.42519e-06	0.00155635	XP_014041568.1	XM_014186093.1	NC_027301.1	69650724	69656473	+	PREDICTED: uncharacterized protein DDB_G0290685-like
106584836	76.4638	-3.83485	0.817467	-4.69114	2.71687e-06	0.00169995	XP_014025909.1	XM_014170434.1	NC_027322.1	48249108	48251508	-	PREDICTED: immunoglobulin superfamily containing leucine-rich repeat protein 2-like
100195507	1969.57	-0.900425	0.193079	-4.66351	3.10862e-06	0.00189762	NP_001134008.1	XM_014166196.1	NC_027321.1	17317824	17345151	+	6-phosphofructo-2-kinase/fructose-2,6-biphosphatase 4
106588176	31.9632	-4.73656	1.01793	-4.65314	3.26912e-06	0.00190278	XP_014032375.1	XM_014176900.1	NC_027326.1	1157187	1157930	+	PREDICTED: ictacalcin-like
106613894	62.2937	-3.92192	0.842704	-4.65396	3.25614e-06	0.00190278	XP_014072102.1	XM_014216626.1	NC_027309.1	25088107	25156279	+	PREDICTED: ELAV-like protein 4 isoform X6
106603110	86.933	-3.11126	0.670728	-4.63863	3.50726e-06	0.00199499	XP_014051822.1	XM_014196347.1	NC_027303.1	36331148	36393323	-	PREDICTED: neuronal migration protein doublecortin-like isoform X2
106562125	13.7953	-6.89637	1.49567	-4.6109	4.00922e-06	0.00218136	XP_013982225.1	XM_014126750.1	NC_027310.1	17454460	17471384	+	PREDICTED: poly
106577043	27.1164	-6.13384	1.32983	-4.6125	3.97851e-06	0.00218136	XP_014010203.1	XM_014154728.1	NC_027317.1	20486148	20487963	-	PREDICTED: homeobox protein HMX2-like
106595949	193.591	-1.45917	0.318005	-4.58852	4.46392e-06	0.00237709	XP_014042762.1	XM_014187287.1	NW_012357734.1	2425	5468	-	PREDICTED: uncharacterized protein LOC106595949
106560595	30.5832	-3.51419	0.770051	-4.56358	5.02888e-06	0.00261077	XP_013979107.1	XM_014123632.1	NC_027309.1	48745687	48751763	+	PREDICTED: transmembrane 4 L6 family member 4-like
106584327	93.3477	-2.51904	0.552402	-4.56016	5.11139e-06	0.00261077	XP_014024961.1	XM_014169486.1	NC_027301.1	36538165	36539209	-	PREDICTED: stathmin-like
106609413	53.2503	-3.53614	0.779202	-4.53815	5.67493e-06	0.00284064	XP_014063688.1	XM_014208212.1	NC_027306.1	43695318	43745234	+	PREDICTED: synaptotagmin-1-like isoform X1
106565857	40.2771	-3.83013	0.852915	-4.49064	7.10104e-06	0.0034848	XP_013988931.1	XM_014133456.1	NC_027311.1	65438752	65471863	-	PREDICTED: coiled-coil domain-containing protein 3-like
106568716	56.4696	-3.11122	0.697009	-4.46367	8.05677e-06	0.00357693	XP_013994774.1	XM_014139299.1	NC_027300.1	139654442	139680784	+	PREDICTED: microtubule-associated protein 1B-like
106568935	138.954	-3.09773	0.694356	-4.4613	8.14627e-06	0.00357693	XP_013995255.1	XM_014139780.1	NC_027313.1	13550725	13848589	-	PREDICTED: calsyntenin-2-like isoform X1
106570203	71.0507	-2.83147	0.63233	-4.47785	7.53999e-06	0.00357693	XP_013997759.1	XM_014142282.1	NC_027313.1	63396721	63404671	+	PREDICTED: uncharacterized protein LOC106570203 isoform X2
106589606	52.8244	-3.27598	0.733464	-4.46645	7.95295e-06	0.00357693	XP_014035264.1	XM_014179788.1	NC_027327.1	16245041	16248217	+	PREDICTED: ras-related C3 botulinum toxin substrate 3 isoform X2
106589839	111.012	-1.83882	0.411529	-4.46826	7.88592e-06	0.00357693	XP_014035710.1	XM_014180235.1	NC_027327.1	28810362	28815411	+	PREDICTED: metalloproteinase inhibitor 2-like
106604360	50.2747	-4.66188	1.04282	-4.47046	7.80498e-06	0.00357693	XP_014054392.1	XM_014198917.1	NC_027304.1	16172443	16194501	-	PREDICTED: coagulation factor VIII-like
106607944	30.2518	-2.90895	0.655669	-4.43661	9.13868e-06	0.0039435	XP_014060932.1	XM_014205443.1	NC_027305.1	62824025	62884099	+	PREDICTED: clathrin coat assembly protein AP180-like isoform X16
106562421	1013.51	-3.99276	0.902949	-4.42191	9.78314e-06	0.00415004	XP_013982775.1	XM_014127300.1	NC_027310.1	29731506	29756696	+	PREDICTED: sodium-dependent noradrenaline transporter-like
100194773	255.43	-3.97005	0.899697	-4.41266	1.02109e-05	0.0042593	NP_001133274.1	NM_001139802.1	NC_027308.1	104752377	104761375	-	Neuromodulin
106572601	30.095	-4.21943	0.957194	-4.40812	1.0427e-05	0.00427816	XP_014002408.1	XM_014146933.1	NC_027314.1	87883008	87885430	+	PREDICTED: tubulin alpha chain
106579474	70.9125	-3.38323	0.773399	-4.37449	1.21717e-05	0.00491345	XP_014014890.1	XM_014159418.1	NC_027318.1	66596250	66607155	-	PREDICTED: MAP7 domain-containing protein 2-like isoform X1
106567059	46.125	-3.23819	0.741522	-4.36696	1.25989e-05	0.00500517	XP_013991443.1	XM_014135914.1	NC_027300.1	127912996	127990569	-	PREDICTED: dynamin-1 isoform X6
106580809	142.014	-4.88839	1.12217	-4.35621	1.32332e-05	0.00515106	XP_014017741.1	XM_014162266.1	NC_027319.1	48917854	48926870	-	PREDICTED: neuromodulin-like
106587927	72.6794	-3.31157	0.76061	-4.35383	1.33778e-05	0.00515106	XP_014032061.1	XM_014176586.1	NC_027325.1	41305278	41307449	+	PREDICTED: immunoglobulin superfamily containing leucine-rich repeat protein 2-like
100286576	42.3935	-2.34306	0.539357	-4.34416	1.39809e-05	0.00530172	NP_001139987.1	NM_001146515.1	NC_027308.1	41430573	41433121	-	Guanine nucleotide-binding protein GI/GS/GO subunit gamma-2
106581816	234.158	-2.50569	0.577355	-4.33995	1.42513e-05	0.00532362	XP_014019663.1	XM_014164187.1	NC_027320.1	14227945	14239209	+	PREDICTED: uncharacterized protein C7orf57-like isoform X2
106601614	27.0065	-3.5134	0.812336	-4.32506	1.5249e-05	0.00561253	XP_014049429.1	XM_014193954.1	NC_027302.1	76244723	76247128	-	PREDICTED: tubulin beta-4B chain-like
100196873	247.657	-2.47485	0.573727	-4.31363	1.60594e-05	0.00569232	XP_014054888.1	XM_014199415.1	NC_027304.1	33974048	33983175	-	PREDICTED: four and a half LIM domains protein 1 isoform X1
106605408	28.7239	-2.99808	0.694861	-4.31465	1.59859e-05	0.00569232	XP_014056488.1	XM_014201014.1	NC_027304.1	60851242	60855700	+	PREDICTED: zinc-binding protein A33-like isoform X1
106613009	84.1958	-2.78633	0.646119	-4.31242	1.61481e-05	0.00569232	XP_014070297.1	XM_014214822.1	NC_027308.1	116353545	116419593	+	PREDICTED: CD166 antigen homolog isoform X2
106565431	36.7449	-3.98497	0.926742	-4.29998	1.70814e-05	0.00593767	XP_013988031.1	XM_014132556.1	NC_027311.1	52987983	53016291	+	PREDICTED: advillin-like
100380827	38.2696	-3.27336	0.762744	-4.29156	1.77425e-05	0.00608299	NP_001167420.1	NM_001173949.1	NC_027305.1	72568619	72585536	+	Synaptosomal-associated protein 25-A
106601044	29.4319	-4.04931	0.949407	-4.2651	1.99816e-05	0.00675809	XP_014048395.1	XM_014192920.1	NC_027302.1	61063573	61070812	-	PREDICTED: contactin-associated protein 1-like
106568768	20.9293	-4.66715	1.09805	-4.25038	2.13407e-05	0.00712155	XP_013994881.1	XM_014139406.1	NC_027313.1	10849744	10859227	-	PREDICTED: ras-related protein Rab-6B-like
100380859	5.97457	6.34302	1.49791	4.23456	2.28995e-05	0.00754116	XP_014049477.1	XM_014194002.1	NC_027302.1	77053158	77059943	+	PREDICTED: band 3 anion exchange protein
106560618	70.9411	-3.30937	0.784374	-4.21912	2.45253e-05	0.00776988	XP_013979143.1	XM_014123667.1	NC_027309.1	50136079	50228957	+	PREDICTED: ras-related protein Rab-6B isoform X2
106580752	25.3646	-4.47382	1.05893	-4.22484	2.39108e-05	0.00776988	XP_014017602.1	XM_014162127.1	NC_027319.1	46250394	46271496	+	PREDICTED: CAP-Gly domain-containing linker protein 3-like isoform X1
106582896	101.864	-1.25743	0.298005	-4.21949	2.44857e-05	0.00776988	XP_014021962.1	XM_014166487.1	NC_027321.1	15983873	15995958	-	PREDICTED: short transient receptor potential channel 4-associated protein-like
XR_001320063.1	281.045	-3.94797	0.937428	-4.21149	2.53694e-05	0.0079368	NA	NA	NA	NA	NA	NA	NA
106563274	36.7039	-3.02273	0.723497	-4.17794	2.94163e-05	0.00899006	XP_013984207.1	XM_014128740.1	NC_027310.1	65618284	65693762	+	PREDICTED: dynamin-1 isoform X2
106587192	69.237	-3.3353	0.798369	-4.17764	2.94544e-05	0.00899006	XP_014030771.1	XM_014175296.1	NC_027325.1	18972130	18976192	+	PREDICTED: dickkopf-related protein 3-like
100196458	24.3822	-3.33787	0.800702	-4.16868	3.06367e-05	0.00915382	XP_014032297.1	XM_014176822.1	NC_027326.1	1090979	1096188	-	PREDICTED: S100-A4 isoform X1
100196630	8.57669	-6.21497	1.49395	-4.16009	3.18123e-05	0.00915382	NP_001135131.1	NM_001141659.2	NC_027300.1	21447537	21512865	+	Beta-synuclein
106573539	137.919	-4.45238	1.0686	-4.16654	3.09259e-05	0.00915382	XP_014004141.1	XM_014148666.1	NC_027301.1	2353182	2355015	+	PREDICTED: stathmin-2-like
106577531	80.9909	-1.56215	0.375734	-4.15758	3.2163e-05	0.00915382	XP_014011125.1	XM_014155641.1	NC_027301.1	12406738	12495440	-	PREDICTED: basal cell adhesion molecule-like isoform X2
106581141	27.0565	-4.11323	0.98937	-4.15743	3.21854e-05	0.00915382	XP_014018441.1	XM_014162967.1	NC_027319.1	60731504	60795029	+	PREDICTED: CD166 antigen homolog A-like isoform X2
XR_001326855.1	9.21185	-6.31438	1.51869	-4.15778	3.2135e-05	0.00915382	NA	NA	NA	NA	NA	NA	NA
106579540	91.0435	-2.4847	0.601102	-4.13357	3.57166e-05	0.010044	XP_014015016.1	XM_014159541.1	NC_027318.1	67921800	67923189	-	PREDICTED: transgelin-3
106577044	8.47873	-6.19604	1.5058	-4.1148	3.87524e-05	0.0107766	XP_014010204.1	XM_014154729.1	NC_027317.1	20495120	20496411	-	PREDICTED: homeobox protein HMX3-like
100194610	49.6068	-4.29199	1.04783	-4.09606	4.20237e-05	0.0115579	NP_001133167.1	NM_001139695.1	NC_027327.1	15575909	15577489	+	parvalbumin-2
100195388	69.7346	-2.06312	0.509011	-4.05319	5.05231e-05	0.0137445	NP_001133889.1	NM_001140417.1	NC_027319.1	76744264	76755905	+	Neuroserpin precursor
106566054	103.45	-1.31353	0.325067	-4.04081	5.32677e-05	0.0140342	XP_013989340.1	XM_014133865.1	NC_027311.1	77691917	77696675	+	PREDICTED: leiomodin-1-like
106567875	33.3534	-3.06836	0.759346	-4.0408	5.32702e-05	0.0140342	XP_013993191.1	XM_014137715.1	NC_027312.1	77976903	77982973	-	PREDICTED: sodium/potassium-transporting ATPase subunit beta-2-like isoform X2
106584331	15.9055	-6.12958	1.51544	-4.04475	5.23786e-05	0.0140342	XP_014024973.1	XM_014169506.1	NC_027322.1	26684453	26760409	-	PREDICTED: ELAV-like protein 4 isoform X2
100194678	15.4241	-7.06034	1.76928	-3.99052	6.59276e-05	0.0170877	XP_013986741.1	XM_014131266.1	NC_027300.1	121495227	121504202	+	PREDICTED: smoothelin-like protein 1
106572766	839.562	-0.871855	0.218673	-3.98702	6.69089e-05	0.0170877	XP_014002709.1	XM_014147234.1	NC_027314.1	93239677	93239922	+	PREDICTED: intermediate filament protein ON3-like
106586705	30.2925	-4.84423	1.2146	-3.98835	6.65351e-05	0.0170877	XP_014029729.1	XM_014174254.1	NC_027324.1	36713126	36758293	+	PREDICTED: target of Nesh-SH3 isoform X1
106576499	12.0243	5.3109	1.33556	3.97652	6.99313e-05	0.017634	XP_014009186.1	XM_014153711.1	NC_027316.1	51117098	51125957	+	PREDICTED: crystal protein-like
106599706	30.4099	-1.88878	0.475196	-3.97474	7.04569e-05	0.017634	XP_014046482.1	XM_014191007.1	NC_027302.1	28174123	28256852	-	PREDICTED: cadherin-2-like
106566383	669.392	-1.31827	0.331987	-3.97084	7.16203e-05	0.0177477	XP_013989828.1	XM_014134351.1	NC_027312.1	4732711	4757185	-	PREDICTED: enolase isoform X1
106560975	53.1872	-2.30722	0.582409	-3.96151	7.44765e-05	0.0181338	XP_013979943.1	XM_014124468.1	NC_027309.1	73804314	73827531	-	PREDICTED: NUAK family SNF1-like kinase 1
106599711	23.7677	-2.12031	0.535292	-3.96103	7.46277e-05	0.0181338	XP_014046485.1	XM_014191010.1	NC_027302.1	28574396	28581965	+	PREDICTED: desmoglein-2-like
106562521	19.2394	-3.4116	0.867256	-3.93379	8.36176e-05	0.0201229	XP_013982928.1	XM_014127453.1	NC_027310.1	33558509	33562957	+	PREDICTED: serine/arginine repetitive matrix protein 2-like
106592051	60.4119	1.72419	0.439765	3.9207	8.82925e-05	0.0210456	XP_014038828.1	XM_014183353.1	NW_012347574.1	6901	14254	+	PREDICTED: NEDD4-binding protein 2-like 1
106580499	34.5453	-3.69181	0.946728	-3.89954	9.63739e-05	0.0227552	XP_014017121.1	XM_014161646.1	NC_027319.1	33961229	33965677	+	PREDICTED: low molecular weight neuronal intermediate filament-like
106574791	228.675	-2.16886	0.556752	-3.89557	9.79692e-05	0.0229156	XP_014006348.1	XM_014150873.1	NC_027315.1	78261962	78266082	-	PREDICTED: fibronectin-like, partial
106570598	651.167	-1.45848	0.374784	-3.89154	9.96106e-05	0.0229983	XP_013998530.1	XM_014143055.1	NC_027313.1	84291440	84295995	+	PREDICTED: fatty acid-binding protein, heart-like
106612193	91.0606	-1.07932	0.277446	-3.8902	0.00010016	0.0229983	XP_014068620.1	XM_014213145.1	NC_027308.1	82741363	82745491	-	PREDICTED: regulator of cell cycle RGCC-like
106575133	98.188	-2.71957	0.700392	-3.88293	0.000103205	0.0234818	XP_014006841.1	XM_014151366.1	NC_027301.1	7349556	7351059	+	PREDICTED: microfibrillar-associated protein 5-like
100196809	7.90833	-6.10188	1.57345	-3.87803	0.000105304	0.0235318	NP_001135303.1	NM_001141831.1	NC_027306.1	37963004	37987435	-	Sulfotransferase 4A1
106565729	31.641	-3.19951	0.824704	-3.87959	0.000104635	0.0235318	XP_013988630.1	XM_014133159.1	NC_027311.1	73373557	73402260	+	PREDICTED: neural cell adhesion molecule L1-like protein isoform X1
100306872	28.9476	-3.30876	0.853687	-3.87585	0.000106252	0.0235335	NP_001158883.1	NM_001165411.1	NC_027310.1	63426869	63431617	-	Neurofilament medium polypeptide
106572179	59.9343	-2.64257	0.682794	-3.87023	0.000108731	0.0238712	XP_014001575.1	XM_014146100.1	NC_027314.1	68108848	68120619	+	PREDICTED: stathmin-3-like
106608631	42.7806	-2.00061	0.518132	-3.8612	0.000112834	0.0245565	XP_014062173.1	XM_014206698.1	NC_027306.1	13136001	13142380	-	PREDICTED: putative GPI-anchored protein PB15E9.01c
100380805	38.0597	-2.58183	0.670287	-3.85183	0.000117239	0.0252954	NP_001167398.1	NM_001173927.1	NC_027319.1	60851882	60855563	+	MAP6 domain-containing protein 1
106562968	20.7092	-3.90407	1.01999	-3.82758	0.00012941	0.0272174	XP_013983596.1	XM_014128121.1	NC_027310.1	53009558	53060800	-	PREDICTED: microtubule-associated protein 1B-like
106606327	162.587	-1.42122	0.37123	-3.82842	0.000128971	0.0272174	XP_014057954.1	XM_014202479.1	NC_027305.1	4469403	4480329	-	PREDICTED: peripheral myelin protein 22-like
106610981	105.199	-2.50311	0.653709	-3.8291	0.000128615	0.0272174	XP_014066223.1	XM_014210748.1	NC_027308.1	24686932	24737827	-	PREDICTED: reticulon-1 isoform X1
106583506	20.0841	-3.27927	0.857677	-3.82343	0.000131608	0.0274491	XP_014023241.1	XM_014167767.1	NC_027321.1	39738116	39796300	-	PREDICTED: neurofascin-like isoform X1
106560662	17.7886	-4.11645	1.07855	-3.81663	0.000135286	0.0278902	XP_013979237.1	XM_014123746.1	NC_027309.1	51759293	51877834	+	PREDICTED: kinesin-like protein KIF1A isoform X16
106567513	40.6541	-2.68213	0.703343	-3.8134	0.000137066	0.0278902	XP_013992306.1	XM_014136831.1	NC_027312.1	54214647	54249212	-	PREDICTED: dihydropyrimidinase-related protein 3-like isoform X2
106605048	8.012	-6.11542	1.60326	-3.81436	0.000136535	0.0278902	XP_014055771.1	XM_014200296.1	NC_027304.1	46976860	46978146	+	PREDICTED: inactive serine protease 35-like
XR_001323881.1	28.3949	-2.67154	0.701333	-3.80923	0.000139401	0.0281365	NA	NA	NA	NA	NA	NA	NA
106611257	58.9315	-2.7601	0.725881	-3.80242	0.000143292	0.0285097	XP_014066783.1	XM_014211281.1	NC_027300.1	88034146	88079865	+	PREDICTED: thrombospondin-2-like isoform X3
XR_001325545.1	12.1827	-3.85115	1.01292	-3.80201	0.000143528	0.0285097	NA	NA	NA	NA	NA	NA	NA
106585205	44.1428	-2.60788	0.686521	-3.79869	0.000145462	0.0286663	XP_014026617.1	XM_014171142.1	NC_027323.1	5562189	5587496	-	PREDICTED: PI-PLC X domain-containing protein 3
106570295	11.4626	-3.81209	1.00487	-3.79361	0.000148471	0.0290306	XP_013997933.1	XM_014142458.1	NC_027313.1	69044319	69048460	-	PREDICTED: protachykinin-like isoform X2
XR_001326137.1	2352.57	-0.816649	0.215618	-3.78747	0.000152187	0.0295267	NA	NA	NA	NA	NA	NA	NA
106572142	28.8004	-3.64429	0.964258	-3.77937	0.000157224	0.029922	XP_014001501.1	XM_014146026.1	NC_027314.1	69816937	69831563	-	PREDICTED: cytochrome c1-like
106573989	37.3065	-3.10981	0.823041	-3.77844	0.000157811	0.029922	XP_014004949.1	XM_014149474.1	NC_027315.1	45318365	45357749	+	PREDICTED: kinesin-like protein KIF1A, partial
106613004	27.9664	-3.60946	0.954387	-3.78197	0.000155594	0.029922	XP_014070288.1	XM_014214813.1	NC_027308.1	116451361	116454032	+	PREDICTED: microtubule-associated protein 6 homolog isoform X2
100380410	154.823	-1.91313	0.50745	-3.77009	0.000163188	0.0307088	XP_014045827.1	XM_014190350.1	NC_027302.1	19921442	19958202	-	PREDICTED: 6-phosphofructokinase type C isoform X3
106579178	17.971	-5.57144	1.48864	-3.74263	0.000182103	0.033763	XP_014014310.1	XM_014158835.1	NC_027318.1	55223720	55279136	-	PREDICTED: myosin-binding protein C, fast-type-like
106589727	16.5145	-4.29976	1.14935	-3.74104	0.000183262	0.033763	XP_014035478.1	XM_014180002.1	NC_027327.1	22057076	22078811	-	PREDICTED: fibulin-7-like isoform X2
106604516	17.9883	-5.32383	1.4232	-3.74076	0.000183465	0.033763	XP_014054667.1	XM_014199192.1	NC_027304.1	25851919	25869235	+	PREDICTED: neuronal membrane glycoprotein M6-a
106560744	64.4136	-2.61167	0.699053	-3.73601	0.000186962	0.0341554	XP_013979411.1	XM_014123934.1	NC_027309.1	65520946	65595126	+	PREDICTED: microtubule-associated protein 1A isoform X2
100136434	111.295	-2.72026	0.729667	-3.72808	0.000192943	0.0346655	NP_001117040.1	XM_014193136.1	NC_027302.1	64665276	64667857	-	matrix Gla protein precursor
106581341	51.8799	-3.0399	0.81507	-3.72963	0.000191765	0.0346655	XP_014018815.1	XM_014163340.1	NC_027319.1	69606412	69609226	-	PREDICTED: paired mesoderm homeobox protein 2A-like
XR_001318633.1	27.2754	-3.30424	0.886611	-3.72682	0.00019391	0.0346655	NA	NA	NA	NA	NA	NA	NA
100196046	95.9092	-5.33765	1.43718	-3.71397	0.000204033	0.0362166	NP_001134547.1	NM_001141075.1	NC_027300.1	31647817	31650185	-	stathmin-4
106562278	23.6794	-2.97265	0.803943	-3.69759	0.000217656	0.0383626	XP_013982525.1	XM_014127049.1	NC_027310.1	22117362	22156218	-	PREDICTED: dysbindin domain-containing protein 1-like isoform X2
106586652	15.9416	-3.94761	1.0695	-3.69107	0.00022331	0.039084	XP_014029640.1	XM_014174167.1	NC_027324.1	34305516	34324050	-	PREDICTED: OX-2 membrane glycoprotein
106589542	12.5292	-5.78076	1.56834	-3.6859	0.0002279	0.0396102	XP_014035128.1	XM_014179653.1	NC_027327.1	14145913	14150542	+	PREDICTED: casein kinase I isoform epsilon-like
XR_001320446.1	9.43221	-6.35238	1.72542	-3.68164	0.000231735	0.039999	NA	NA	NA	NA	NA	NA	NA
100286689	32.3515	-2.57189	0.704679	-3.64974	0.000262509	0.0450005	XP_014031176.1	XM_014175703.1	NC_027325.1	23029309	23063910	-	PREDICTED: dysbindin domain-containing protein 1 isoform X1
106578982	667.342	-4.28734	1.17751	-3.64101	0.000271566	0.0459239	XP_014013823.1	XM_014158348.1	NC_027318.1	46304813	46306081	+	PREDICTED: retinol-binding protein 4-B
106611163	30.7486	-3.08004	0.845594	-3.64246	0.000270049	0.0459239	XP_014066549.1	XM_014211074.1	NC_027308.1	30285234	30288112	-	PREDICTED: stathmin-4-like isoform X2
106603197	31.8438	-2.4793	0.682805	-3.63105	0.000282268	0.0474135	XP_014052004.1	XM_014196529.1	NC_027303.1	38511506	38517289	+	PREDICTED: vesicle-associated membrane protein 2
106585191	42.1641	-1.49312	0.411569	-3.62786	0.000285781	0.0476834	XP_014026602.1	XM_014171127.1	NC_027323.1	6215011	6327408	-	PREDICTED: ephrin-A5b-like isoform X2
106567028	93.8661	-2.06389	0.569191	-3.626	0.000287844	0.0477096	XP_013991303.1	XM_014135831.1	NC_027312.1	34109841	34150256	+	PREDICTED: neural cell adhesion molecule L1-like isoform X1
106579888	11.134	-4.82741	1.33325	-3.62078	0.000293714	0.0483623	XP_014015696.1	XM_014160221.1	NC_027319.1	22375629	22392683	-	PREDICTED: synapsin-1-like isoform X1

## Sheet: head kidney 14dpi
GeneID	baseMean	log2FoldChange	lfcSE	stat	pvalue	padj	Protein	Transcript	CHR	Start	Stop	Strand	Protein.name
XR_001321172.1	11.7648	4.4803	0.891451	5.02585	5.01206e-07	0.019508	NA	NA	NA	NA	NA	NA	NA
