# Supplementary material for: Transcriptomic response to ISAV infection in the gills, head kidney and spleen of resistant and susceptible Atlantic salmon
Source: BMC Genomics. 2022 Nov 28;23:775. doi: 10.1186/s12864-022-09007-4 (PMC9703674; doi:10.1186/s12864-022-09007-4)
Supplement: Supplementary file 6 — Additional file 6: Supplementary file 6. Differential expression between resistant and susceptible samples in the spleen. [file 12864_2022_9007_MOESM6_ESM.xlsx]

## Sheet: spleen 0dpi
Supplementary File 6. Differential expression between resistant and susceptible samples in the spleen
GeneID	baseMean	log2FoldChange	lfcSE	stat	pvalue	padj	Protein	Transcript	CHR	Start	Stop	Strand	Protein.name
106605369	79.8027	4.97775	1.42507	3.49299	0.000477646	0.040962	XP_014056390.1	XM_014200915.1	NC_027300.1	53194906	53198357	+	PREDICTED: uncharacterized protein LOC106605369 isoform X2
106568356	14.5335	3.96915	0.859488	4.61804	3.87e-06	0.00130272	XP_013994111.1	XM_014138636.1	NC_027312.1	93496360	93513866	+	PREDICTED: fructose-1,6-bisphosphatase 1-like
XR_001329325.1	44.5191	3.84393	1.10231	3.48714	0.000488216	0.0412527	NA	NA	NA	NA	NA	NA	NA
106571909	60.5199	3.83349	0.619122	6.19181	5.95e-10	6.56e-07	XP_014000938.1	XM_014145463.1	NC_027314.1	60002225	60006454	+	PREDICTED: troponin C, slow skeletal and cardiac muscles
106560709	11.7814	3.78989	1.04915	3.61233	0.000303463	0.0316896	XP_013979353.1	XM_014123870.1	NC_027300.1	106503938	106548829	-	PREDICTED: lysosome membrane protein 2-like isoform X2
106572624	485.046	3.68669	0.975475	3.77938	0.000157217	0.0202554	XP_014002444.1	XM_014146969.1	NC_027314.1	87493204	87493923	+	PREDICTED: G0/G1 switch protein 2-like
106579105	261.147	3.62175	0.976045	3.71063	0.00020674	0.024364	XP_014014145.1	XM_014158670.1	NC_027318.1	58548389	58553694	+	PREDICTED: glycylpeptide N-tetradecanoyltransferase 1-like isoform X2
106612612	12.9828	3.25561	0.751364	4.33293	1.47e-05	0.00343452	XP_014069420.1	XM_014213945.1	NC_027308.1	105503345	105525562	+	PREDICTED: gap junction delta-2 protein-like isoform X1
XR_001324400.1	94.9749	3.21123	0.446061	7.19909	6.06e-13	4.01e-09	NA	NA	NA	NA	NA	NA	NA
XR_001325020.1	313.057	3.09608	0.672199	4.60589	4.11e-06	0.00133584	NA	NA	NA	NA	NA	NA	NA
106579188	16.7248	3.05721	0.613513	4.98312	6.26e-07	0.00026412	XP_014014328.1	XM_014158853.1	NC_027318.1	54864454	54891845	+	PREDICTED: SPRY domain-containing SOCS box protein 3-like isoform X1
106609078	13.6055	3.00199	0.832401	3.60643	0.000310444	0.0320808	XP_014062944.1	XM_014207469.1	NC_027306.1	29156947	29158137	-	PREDICTED: uncharacterized protein LOC106609078 isoform X1
106585240	13.5015	2.83736	0.794418	3.57163	0.00035477	0.0345048	XP_014026715.1	XM_014171240.1	NC_027323.1	2814438	2829465	+	PREDICTED: leucine-rich repeat-containing protein 74B
106576475	63.793	2.78368	0.582138	4.78183	1.74e-06	0.00065028	XP_014009152.1	XM_014153677.1	NC_027316.1	49902646	49904122	+	PREDICTED: uncharacterized protein LOC106576475
106602870	303.958	2.72269	0.605263	4.49836	6.85e-06	0.00188712	XP_014051299.1	XM_014195825.1	NC_027303.1	28783662	28796234	-	PREDICTED: porphobilinogen deaminase-like isoform X1
100286558	117.203	2.68175	0.459566	5.8354	5.37e-09	4.44e-06	NP_001139969.1	NM_001146497.1	NW_012354443.1	3698	4083	+	alpha-1,3-mannosyl-glycoprotein 4-beta-N-acetylglucosaminyltransferase B
106579861	304.282	2.5186	0.418249	6.02178	1.73e-09	1.63e-06	XP_014015633.1	XM_014160158.1	NC_027319.1	23283737	23291022	+	PREDICTED: mitoferrin-1
XR_001323516.1	179.058	2.41956	0.388861	6.22217	4.9e-10	5.72e-07	NA	NA	NA	NA	NA	NA	NA
106589388	65.7237	2.29292	0.432438	5.30232	1.14e-07	6.3e-05	XP_014034770.1	XM_014179293.1	NC_027327.1	6905027	6911693	-	PREDICTED: AMSH-like protease isoform X2
100194566	1087.81	2.28514	0.361422	6.32263	2.57e-10	3.64e-07	NP_001133124.1	NM_001139652.1	NC_027320.1	6330919	6331971	-	muscle specific ring finger protein 1-like
106607373	150449	2.25022	0.510383	4.40889	1.04e-05	0.00254509	XP_014059767.1	XM_014204292.1	NC_027305.1	34557743	34558488	-	PREDICTED: hemoglobin subunit alpha-like
106601071	207689	2.2321	0.319442	6.9875	2.8e-12	1.11e-08	XP_014048452.1	XM_014192977.1	NC_027302.1	63723938	63724641	+	PREDICTED: hemoglobin subunit alpha-4
106607371	238290	2.22882	0.316986	7.03129	2.05e-12	1.02e-08	XP_014059764.1	XM_014204289.1	NC_027305.1	34559924	34560724	+	PREDICTED: hemoglobin subunit beta-1-like
106579160	32.6142	2.20202	0.555733	3.96237	7.42e-05	0.0115983	XP_014014242.1	XM_014158766.1	NC_027318.1	55989230	55990015	-	PREDICTED: probable phosphatase phospho1 isoform X2
100195268	6131.03	2.15043	0.338401	6.35469	2.09e-10	3.45e-07	NP_001133769.1	NM_001140297.1	NC_027313.1	24477670	24483410	-	carbonic anhydrase
106566103	21.1384	2.14465	0.580184	3.6965	0.000218593	0.0252157	XP_013989430.1	XM_014133955.1	NC_027311.1	81490807	81494479	-	PREDICTED: protein kish-B
106601647	953.435	2.13635	0.336895	6.34129	2.28e-10	3.48e-07	XP_014049464.1	XM_014193989.1	NC_027302.1	76857671	76860117	-	PREDICTED: band 3 anion exchange protein-like
106606078	32.4815	2.13211	0.536085	3.97718	6.97e-05	0.0113416	XP_014057653.1	XM_014202178.1	NC_027304.1	76605506	76607094	+	PREDICTED: collagen alpha-1(VI) chain-like
100194509	784.923	2.11023	0.323335	6.52645	6.73e-11	1.48e-07	XP_014056151.1	XM_014200676.1	NC_027304.1	56984130	56989517	+	PREDICTED: tropomodulin-4 isoform X1
106607372	412089	2.09902	0.319534	6.56901	5.07e-11	1.26e-07	XP_014059766.1	XM_014204291.1	NC_027305.1	34553953	34554713	+	PREDICTED: hemoglobin subunit beta-like
106606869	1604.33	2.09534	0.336735	6.2225	4.89e-10	5.72e-07	XP_014058751.1	XM_014203276.1	NC_027305.1	24436780	24438685	+	PREDICTED: band 3 anion exchange protein-like
XR_001321939.1	299.832	2.03554	0.366285	5.55725	2.74e-08	1.81e-05	NA	NA	NA	NA	NA	NA	NA
106601076	182919	2.02777	0.299094	6.77971	1.2e-11	3.98e-08	XP_014048456.1	XM_014192981.1	NC_027302.1	63674989	63675676	+	PREDICTED: hemoglobin subunit alpha-4
XR_001324209.1	64.5952	1.98789	0.504414	3.94098	8.11e-05	0.012374	NA	NA	NA	NA	NA	NA	NA
106607375	630369	1.97878	0.315106	6.27972	3.39e-10	4.49e-07	XP_014059768.1	XM_014204293.1	NC_027305.1	34551261	34551981	-	PREDICTED: hemoglobin subunit alpha-4
XR_001319936.1	50.3932	1.97761	0.358351	5.51864	3.42e-08	2.12e-05	NA	NA	NA	NA	NA	NA	NA
XR_001329185.1	557.388	1.96828	0.35711	5.5117	3.55e-08	2.14e-05	NA	NA	NA	NA	NA	NA	NA
106572189	170.43	1.9565	0.397235	4.92529	8.42e-07	0.000344654	XP_014001609.1	XM_014146134.1	NC_027300.1	153871011	153875177	-	PREDICTED: ferrochelatase, mitochondrial-like
106585972	40.6708	1.95247	0.347529	5.61815	1.93e-08	1.32e-05	XP_014028204.1	XM_014172729.1	NC_027323.1	46363858	46372108	+	PREDICTED: atrial natriuretic peptide receptor 3-like
XR_001330110.1	20.7279	1.94618	0.562542	3.45962	0.000540931	0.0442011	NA	NA	NA	NA	NA	NA	NA
106606643	13.8453	1.94045	0.551756	3.51686	0.000436689	0.0385156	XP_014058462.1	XM_014202987.1	NC_027305.1	16672331	16675760	+	PREDICTED: RING finger protein 151-like isoform X2
106568712	697.596	1.93353	0.291793	6.62637	3.44e-11	9.75e-08	XP_013994804.1	XM_014139329.1	NC_027300.1	14771090	14786831	-	PREDICTED: ADP-dependent glucokinase-like
106601078	105772	1.93309	0.32087	6.02454	1.7e-09	1.63e-06	XP_014048458.1	XM_014192983.1	NC_027302.1	63668503	63669256	+	PREDICTED: hemoglobin subunit alpha-like
100194732	1012.58	1.88396	0.296365	6.3569	2.06e-10	3.45e-07	NP_001133234.1	NM_001139762.1	NC_027314.1	42194428	42198645	-	checkpoint suppressor 1-like
106609115	22.3733	1.87432	0.420933	4.45277	8.48e-06	0.00221307	XP_014063029.1	XM_014207554.1	NC_027306.1	32599741	32642130	-	PREDICTED: kinesin-like protein KIF21A isoform X6
106608992	89.2129	1.87407	0.437056	4.28793	1.8e-05	0.00402044	XP_014062784.1	XM_014207309.1	NC_027306.1	24943222	24951156	+	PREDICTED: purine nucleoside phosphorylase-like
106574165	102.048	1.85857	0.377509	4.92325	8.51e-07	0.000344654	XP_014005308.1	XM_014149833.1	NC_027315.1	54102379	54193306	-	PREDICTED: calmodulin-regulated spectrin-associated protein 2-like isoform X2
106566713	160.654	1.85705	0.455789	4.07437	4.61e-05	0.00839868	XP_013990498.1	XM_014135025.1	NC_027312.1	21329964	21346489	-	PREDICTED: glycerol-3-phosphate dehydrogenase
106569400	22.7889	1.85659	0.519251	3.57551	0.000349549	0.0343887	XP_013996209.1	XM_014140734.1	NC_027313.1	33632230	33650475	+	PREDICTED: importin-13-like
100136576	136852	1.85488	0.309776	5.9878	2.13e-09	1.91e-06	NP_001117138.1	NM_001123666.1	NC_027302.1	63672250	63672971	-	hemoglobin subunit beta
106580774	215.296	1.83245	0.337769	5.42518	5.79e-08	3.28e-05	XP_014017647.1	XM_014162171.1	NC_027319.1	46716625	46723989	+	PREDICTED: tubulin-specific chaperone cofactor E-like protein isoform X2
106600435	54.4624	1.82598	0.401823	4.54424	5.51e-06	0.00165743	XP_014047265.1	XM_014191790.1	NC_027302.1	33121111	33123308	+	PREDICTED: aquaporin FA-CHIP-like
106579024	38.209	1.82218	0.456076	3.99534	6.46e-05	0.0108624	XP_014013902.1	XM_014158427.1	NC_027318.1	49010050	49049097	+	PREDICTED: vesicle transport through interaction with t-SNAREs homolog 1A-like isoform X3
XR_001324430.1	19.1599	1.81461	0.530831	3.41843	0.000629826	0.0481909	NA	NA	NA	NA	NA	NA	NA
100196688	40.0242	1.76665	0.458622	3.85208	0.000117119	0.0160259	NP_001135182.1	NM_001141710.1	NC_027319.1	58401557	58404136	-	fructose-bisphosphate aldolase C
106591603	518.52	1.75719	0.415753	4.22652	2.37e-05	0.00490512	XP_014038301.1	XM_014182816.1	NC_027301.1	61571570	61573453	+	PREDICTED: lipopolysaccharide-induced tumor necrosis factor-alpha factor homolog
106589620	35.3058	1.72078	0.465011	3.70052	0.000215156	0.0249644	XP_014035298.1	XM_014179823.1	NC_027301.1	54727507	54730432	+	PREDICTED: Krueppel-like factor 1
100195543	238.947	1.71447	0.264089	6.492	8.47e-11	1.68e-07	XP_014064499.1	XM_014209024.1	NC_027300.1	76444671	76464815	+	PREDICTED: eukaryotic translation initiation factor 2-alpha kinase 1 isoform X1
106594284	42.6878	1.70832	0.482442	3.54099	0.000398632	0.036281	XP_014041128.1	XM_014185653.1	NW_012352344.1	1579	10456	+	PREDICTED: probable E3 ubiquitin-protein ligase RNF144A-A
100217346	121.364	1.6825	0.369231	4.55678	5.19e-06	0.00158557	NP_001136185.1	NM_001142713.1	NC_027302.1	23030631	23032222	-	Kruppel-like factor 4
106607236	8232.65	1.67832	0.35425	4.73766	2.16e-06	0.000779948	XP_014059462.1	XM_014203987.1	NC_027305.1	34516968	34519511	+	PREDICTED: hemoglobin subunit beta-1-like
100196505	604.857	1.66292	0.347354	4.78739	1.69e-06	0.00064468	NP_001135006.1	NM_001141534.1	NW_012348877.1	13636	15738	-	Uroporphyrinogen-III synthase
106584347	38.0367	1.66018	0.375668	4.41929	9.9e-06	0.00248709	XP_014025032.1	XM_014169557.1	NC_027322.1	28165485	28168029	-	PREDICTED: leucine-rich repeat-containing protein 24-like isoform X1
100380476	65.2019	1.65053	0.479656	3.44106	0.00057943	0.0460783	XP_014029446.1	XM_014173971.1	NC_027324.1	31057340	31086676	+	PREDICTED: intraflagellar transport protein 88 homolog isoform X1
100196390	176.877	1.64901	0.412571	3.99691	6.42e-05	0.0108624	NP_001134891.1	NM_001141419.2	NC_027313.1	54642532	54651410	-	Sperm acrosome membrane-associated protein 4 precursor
106562007	1878.79	1.63221	0.299664	5.44681	5.13e-08	2.99e-05	XP_013981999.1	XM_014126524.1	NC_027300.1	113501142	113510130	-	PREDICTED: BCL2/adenovirus E1B 19 kDa protein-interacting protein 3-like
106601074	24126.4	1.61762	0.361731	4.47188	7.75e-06	0.00207891	XP_014048455.1	XM_014192980.1	NC_027302.1	63717715	63718602	-	PREDICTED: hemoglobin subunit beta-1-like
100194643	33.7926	1.59005	0.460708	3.45131	0.000557877	0.0449952	NP_001133200.1	NM_001139728.1	NC_027315.1	79429097	79436202	+	myosin, light polypeptide 3-3
100136584	42527	1.58057	0.334302	4.72798	2.27e-06	0.000789344	NP_001117144.1	NM_001123672.1	NC_027302.1	63691900	63692719	-	beta-globin
106601077	96151.1	1.57155	0.311173	5.05041	4.41e-07	0.000203421	XP_014048457.1	XM_014192982.1	NC_027302.1	63694646	63695411	+	PREDICTED: hemoglobin subunit alpha
106587409	246.709	1.54974	0.400302	3.87143	0.000108198	0.014908	XP_014031255.1	XM_014175780.1	NC_027301.1	47079123	47080709	-	PREDICTED: lysozyme g-like isoform X2
100499263	162.718	1.53478	0.339061	4.52656	6e-06	0.00173798	NP_001180426.1	NM_001193497.1	NC_027318.1	12872285	12883507	-	selenoprotein Ja
106601072	62754.9	1.52731	0.332844	4.58868	4.46e-06	0.00142744	XP_014048453.1	XM_014192978.1	NC_027302.1	63720150	63720839	+	PREDICTED: hemoglobin subunit alpha
XR_001327895.1	392.66	1.52615	0.376281	4.05588	4.99e-05	0.00900877	NA	NA	NA	NA	NA	NA	NA
106564824	207.68	1.50783	0.336233	4.48449	7.31e-06	0.0019865	XP_013986731.1	XM_014131256.1	NC_027311.1	27513820	27526431	+	PREDICTED: catalase-like
106566743	49.7898	1.49973	0.358747	4.18046	2.91e-05	0.00583034	XP_013990567.1	XM_014135092.1	NC_027312.1	19519908	19539326	+	PREDICTED: dysbindin-like
106589936	290.461	1.49675	0.31191	4.79865	1.6e-06	0.000621461	XP_014035861.1	XM_014180386.1	NC_027327.1	34967120	34969715	-	PREDICTED: CDGSH iron-sulfur domain-containing protein 1-like isoform X1
106575220	1152.7	1.47562	0.392022	3.76412	0.000167136	0.0209882	XP_014007064.1	XM_014151587.1	NC_027316.1	6827600	6845366	+	PREDICTED: uncharacterized protein LOC106575220 isoform X2
106602627	81.5314	1.44699	0.419623	3.4483	0.00056412	0.0451318	XP_014050858.1	XM_014195386.1	NC_027300.1	39367225	39402670	-	PREDICTED: spectrin beta chain, erythrocytic-like isoform X1
106565091	96.8149	1.43501	0.235438	6.09507	1.09e-09	1.14e-06	XP_013987248.1	XM_014131773.1	NC_027311.1	47762073	47764422	+	PREDICTED: zinc finger protein 62 homolog
106571195	298.07	1.41792	0.331916	4.27193	1.94e-05	0.00422524	XP_013999449.1	XM_014143974.1	NC_027314.1	23737867	23751122	+	PREDICTED: ammonium transporter Rh type A-like
106569088	56.9727	1.41194	0.354916	3.97823	6.94e-05	0.0113416	XP_013995553.1	XM_014140084.1	NC_027313.1	23103068	23139367	-	PREDICTED: sodium- and chloride-dependent glycine transporter 1-like isoform X1
106587137	244.079	1.40768	0.271641	5.18212	2.19e-07	0.000111605	XP_014030658.1	XM_014175183.1	NC_027325.1	10283413	10287387	-	PREDICTED: G1/S-specific cyclin-D1
106588586	25.3154	1.40422	0.35414	3.96515	7.33e-05	0.0115983	XP_014033211.1	XM_014177736.1	NC_027326.1	16199936	16206746	+	PREDICTED: nuclear transport factor 2-like
106589520	88.5075	1.40117	0.327613	4.27689	1.9e-05	0.0041781	XP_014035080.1	XM_014179605.1	NC_027327.1	13375650	13384765	+	PREDICTED: cerebellar degeneration-related protein 2-like
106601051	623.986	1.39262	0.355051	3.92231	8.77e-05	0.0127952	XP_014048427.1	XM_014192952.1	NC_027302.1	63765189	63765743	-	PREDICTED: hemoglobin subunit beta-like
106612480	129.832	1.38371	0.276492	5.00453	5.6e-07	0.000241535	XP_014069131.1	XM_014213655.1	NC_027308.1	99138668	99144965	-	PREDICTED: porphobilinogen deaminase-like isoform X3
106602333	513.732	1.37964	0.27051	5.10014	3.39e-07	0.000164243	XP_014050389.1	XM_014194914.1	NC_027303.1	8076360	8078767	+	PREDICTED: hemogen-like
100195794	634.798	1.35946	0.241879	5.62041	1.91e-08	1.32e-05	XP_014035159.1	XM_014179684.1	NC_027301.1	54488542	54491416	+	PREDICTED: peroxiredoxin-1 isoform X1
106608719	65.7258	1.35488	0.260518	5.20071	1.99e-07	0.00010366	XP_014062294.1	XM_014206819.1	NC_027306.1	19146900	19151825	-	PREDICTED: transmembrane protein 256
106580917	218.583	1.31388	0.29037	4.52484	6.04e-06	0.00173798	XP_014017942.1	XM_014162467.1	NC_027301.1	23669508	23675098	-	PREDICTED: tropomodulin-4-like
100196095	864.598	1.30127	0.377162	3.45016	0.00056025	0.0450038	XP_014060117.1	XM_014204642.1	NC_027305.1	46886336	46899732	+	PREDICTED: ammonium transporter Rh type B isoform X1
106577109	46.8695	1.30088	0.330319	3.93825	8.21e-05	0.012374	XP_014010324.1	XM_014154849.1	NC_027317.1	24912847	24958153	+	PREDICTED: acyl-coenzyme A oxidase-like protein
100286416	314.189	1.28904	0.34282	3.76012	0.000169835	0.0211273	NP_001139827.1	XM_014132293.1	NC_027311.1	50109476	50112338	-	translocator protein
100306729	586.488	1.27786	0.254848	5.01418	5.33e-07	0.000234829	NP_001158740.1	NM_001165268.1	NC_027322.1	31635150	31643794	+	uncharacterized protein C19orf60 homolog
100194911	338.362	1.2695	0.35294	3.59692	0.000322003	0.0327634	NP_001133412.1	NM_001139940.1	NC_027310.1	72128507	72138336	-	Cytosolic purine 5-nucleotidase
106583558	39.973	1.25064	0.352865	3.54424	0.000393751	0.0360019	XP_014023352.1	XM_014167877.1	NC_027321.1	37108221	37156115	-	PREDICTED: sodium- and chloride-dependent GABA transporter 2-like
106600954	350.75	1.24073	0.364368	3.40516	0.000661246	0.0496962	XP_014048237.1	XM_014192762.1	NC_027302.1	52567712	52569335	+	PREDICTED: ferritin, middle subunit-like isoform X1
106585534	192.811	1.23578	0.298264	4.14324	3.42e-05	0.00666103	XP_014027323.1	XM_014171848.1	NC_027323.1	22158763	22161393	-	PREDICTED: ankyrin repeat and SOCS box protein 6 isoform X2
106589688	315.278	1.23534	0.278416	4.43702	9.12e-06	0.00235028	XP_014035428.1	XM_014179953.1	NC_027327.1	20381901	20406301	+	PREDICTED: adenylosuccinate synthetase isozyme 2-like
106590788	318.493	1.21169	0.269082	4.50304	6.7e-06	0.00187196	XP_014037421.1	XM_014181946.1	NW_012341938.1	706	772	+	PREDICTED: dynamin-2-like
100194593	278.499	1.20142	0.29331	4.09609	4.2e-05	0.00786518	XP_014056152.1	XM_014200677.1	NC_027304.1	57802350	57811858	+	PREDICTED: cytosolic 5\'-nucleotidase 3 isoform X1
106582925	48.9102	1.19272	0.298203	3.9997	6.34e-05	0.0108482	XP_014022027.1	XM_014166552.1	NC_027321.1	17369766	17371706	+	PREDICTED: embryonic stem cell-specific 5-hydroxymethylcytosine-binding protein
106575754	257.242	1.17176	0.297981	3.93232	8.41e-05	0.0124567	XP_014007906.1	XM_014152431.1	NC_027316.1	24639733	24648411	+	PREDICTED: sodium/potassium-transporting ATPase subunit beta-233-like
106600765	2964.72	1.16944	0.276095	4.23562	2.28e-05	0.00476019	XP_014047857.1	XM_014192382.1	NC_027302.1	52340349	52341953	-	PREDICTED: ferritin, middle subunit
106573875	1851.35	1.14361	0.268424	4.26046	2.04e-05	0.00439957	XP_014004771.1	XM_014149297.1	NC_027315.1	42512284	42545221	-	PREDICTED: dipeptidyl peptidase 9-like isoform X3
106566560	761.288	1.13764	0.303334	3.75046	0.000176513	0.0216624	XP_013990155.1	XM_014134680.1	NC_027312.1	13394846	13396600	+	PREDICTED: tumor protein p53-inducible nuclear protein 2 isoform X2
106602033	117.623	1.13153	0.317807	3.56044	0.000370228	0.0346821	XP_014049959.1	XM_014194484.1	NC_027300.1	35457045	35459301	-	PREDICTED: cofilin-2-like
106606378	7655.52	1.12821	0.302276	3.73239	0.000189673	0.0229469	XP_014058005.1	XM_014202530.1	NC_027305.1	6609020	6610654	+	PREDICTED: vesicular glutamate transporter 1-like
106561367	134.576	1.10289	0.315915	3.4911	0.000481032	0.040962	XP_013980716.1	XM_014125241.1	NC_027309.1	97901120	97905023	-	PREDICTED: NADH dehydrogenase
106612700	329.189	1.09677	0.183372	5.9811	2.22e-09	1.91e-06	XP_014069599.1	XM_014214123.1	NC_027308.1	101879573	101883545	-	PREDICTED: phospholipase D3-like
XR_001321236.1	71.8595	1.0836	0.303333	3.57231	0.000353848	0.0345048	NA	NA	NA	NA	NA	NA	NA
106587166	3630.16	1.01917	0.290554	3.50768	0.000452031	0.0393366	XP_014030719.1	XM_014175244.1	NC_027325.1	12441727	12587320	-	PREDICTED: LOW QUALITY PROTEIN: zinc finger protein 536
106593980	205.645	1.00985	0.178726	5.6503	1.6e-08	1.18e-05	XP_014040830.1	XM_014185355.1	NW_012351460.1	3023	7319	+	PREDICTED: breast cancer anti-estrogen resistance protein 3-like isoform X1
106573170	89.518	1.00126	0.289521	3.45835	0.000543493	0.0442011	XP_014003362.1	XM_014147886.1	NC_027315.1	15232284	15232517	-	PREDICTED: protein C19orf12 homolog isoform X2
106611384	471.701	0.987581	0.282447	3.49652	0.000471371	0.0406629	XP_014067023.1	XM_014211548.1	NC_027308.1	43694386	43732553	+	PREDICTED: synaptosomal-associated protein 25-B-like isoform X2
106613295	116.811	0.92936	0.246355	3.77244	0.000161658	0.0204296	XP_014070859.1	XM_014215384.1	NC_027300.1	88947103	88958268	-	PREDICTED: annexin A5-like
106583905	316.338	0.927934	0.258764	3.58602	0.000335758	0.0336453	XP_014024030.1	XM_014168555.1	NC_027322.1	2243476	2248971	-	PREDICTED: protein yippee-like 3
106612682	132.18	0.914644	0.253951	3.60166	0.000316192	0.032338	XP_014069562.1	XM_014214087.1	NC_027308.1	102448316	102451128	-	PREDICTED: cytochrome c oxidase subunit 7A2, mitochondrial-like
106594164	156.263	0.899665	0.206285	4.36128	1.29e-05	0.00312873	XP_014041035.1	XM_014185560.1	NC_027300.1	25568260	25616154	-	PREDICTED: E3 ubiquitin-protein ligase pellino homolog 2-like
106565069	336.099	0.898224	0.250245	3.58938	0.000331472	0.0333844	XP_013987170.1	XM_014131695.1	NC_027311.1	35600381	35622480	+	PREDICTED: cyclin-D1-binding protein 1
106604403	3211.91	0.868324	0.189624	4.5792	4.67e-06	0.00146999	XP_014054463.1	XM_014198988.1	NC_027304.1	15326634	15336503	+	PREDICTED: ubiquitin-conjugating enzyme E2 D2 isoform X1
100380486	149.144	0.866263	0.201818	4.2923	1.77e-05	0.00398694	NP_001167242.1	NM_001173771.1	NC_027313.1	70420690	70421298	+	ADP-ribosylation factor-like 4
XR_001330053.1	70.0632	0.865824	0.238044	3.63725	0.000275566	0.029238	NA	NA	NA	NA	NA	NA	NA
100196224	199.43	0.855528	0.201707	4.24144	2.22e-05	0.00468782	NP_001134725.1	NM_001141253.1	NC_027306.1	45476408	45477522	-	CL032 protein
106612049	252.839	0.851783	0.229373	3.71352	0.000204393	0.024364	XP_014068335.1	XM_014212860.1	NC_027308.1	75964810	75966437	-	PREDICTED: motile sperm domain-containing protein 1
106563636	478.96	0.850809	0.162189	5.24581	1.56e-07	8.34e-05	XP_013984882.1	XM_014129407.1	NC_027300.1	118015147	118020462	+	PREDICTED: 28S ribosomal protein S18c, mitochondrial isoform X3
106583886	370.798	0.847521	0.224656	3.77252	0.000161605	0.0204296	XP_014023986.1	XM_014168511.1	NC_027322.1	1111321	1122948	+	PREDICTED: V-type proton ATPase 16 kDa proteolipid subunit
106590712	81.5458	0.837129	0.225289	3.7158	0.000202563	0.0243579	XP_014037346.1	XM_014181871.1	NC_027301.1	58028026	58029468	-	PREDICTED: galectin-2-like
100194579	180.395	0.832645	0.163208	5.10174	3.37e-07	0.000164243	NP_001133137.1	NM_001139665.1	NC_027316.1	27785721	27790960	-	mammary gland protein-like
106572448	2936.36	0.829551	0.164822	5.033	4.83e-07	0.000217733	XP_014002116.1	XM_014146640.1	NC_027314.1	82324739	82327188	-	PREDICTED: syntaphilin-like
106608859	767.422	0.804036	0.199148	4.03738	5.41e-05	0.00949046	XP_014062516.1	XM_014207041.1	NC_027306.1	21002093	21016279	-	PREDICTED: thioredoxin-like
100194637	16331.4	0.738681	0.200693	3.68065	0.000232636	0.0260776	NP_001133194.1	NM_001139722.1	NC_027310.1	24245054	24247487	-	ferritin, heavy polypeptide 1-1
XR_001329133.1	177.88	0.73633	0.204393	3.60252	0.000315141	0.032338	NA	NA	NA	NA	NA	NA	NA
106612308	124.88	0.715136	0.200645	3.56419	0.00036498	0.0346821	XP_014068827.1	XM_014213352.1	NC_027308.1	89236818	89244117	+	PREDICTED: FAS-associated factor 2
106613233	888.526	0.698941	0.197628	3.53666	0.000405224	0.0365248	XP_014070776.1	XM_014215301.1	NC_027308.1	131274348	131279411	+	PREDICTED: dipeptidyl peptidase 1-like
XR_001326036.1	26351.2	0.695138	0.185438	3.74863	0.000177805	0.0216624	NA	NA	NA	NA	NA	NA	NA
XR_001325014.1	617.589	0.682424	0.191647	3.56085	0.000369661	0.0346821	NA	NA	NA	NA	NA	NA	NA
106579944	1370.9	0.641787	0.184159	3.48495	0.000492222	0.0412527	XP_014015842.1	XM_014160367.1	NC_027319.1	19398552	19425922	-	PREDICTED: RING finger protein 10
100286526	268.898	0.621347	0.180979	3.43326	0.000596375	0.0469551	NP_001139937.1	NM_001146465.1	NC_027303.1	23758639	23770729	+	ufm1-specific protease 2
106565554	2785.16	0.618199	0.148028	4.17622	2.96e-05	0.00584363	XP_013988287.1	XM_014132812.1	NC_027311.1	57758155	57758736	-	PREDICTED: histone H1x
106591659	729.619	0.61354	0.128679	4.768	1.86e-06	0.000683651	XP_014038359.1	XM_014182884.1	NC_027301.1	61914613	61917398	-	PREDICTED: NADH dehydrogenase
100194634	2100.73	0.610609	0.142169	4.29496	1.75e-05	0.00398694	NP_001133191.1	NM_001139719.1	NC_027308.1	79090441	79096648	-	eukaryotic translation initiation factor 4E binding protein 3-1
106588181	9553.31	0.61044	0.158833	3.84329	0.000121397	0.0164544	XP_014032385.1	XM_014176910.1	NC_027326.1	1286142	1293249	-	PREDICTED: 40S ribosomal protein S27-like
106608881	994.751	0.602834	0.163409	3.68911	0.000225044	0.0256615	XP_014062553.1	XM_014207078.1	NC_027306.1	21651721	21656888	+	PREDICTED: microfibrillar-associated protein 3-like
100196205	654.077	0.585935	0.128122	4.57325	4.8e-06	0.00148877	NP_001134706.1	NM_001141234.1	NC_027316.1	45019754	45020997	+	NADH dehydrogenase 1 alpha subcomplex subunit 12
106562832	414.788	0.576417	0.163032	3.53561	0.000406833	0.0365248	XP_013983337.1	XM_014127867.1	NC_027310.1	45083478	45141854	-	PREDICTED: spectrin alpha chain, non-erythrocytic 1-like isoform X1
106592348	410.097	0.567295	0.159651	3.55333	0.000380381	0.0351029	XP_014039159.1	XM_014183684.1	NW_012348047.1	8520	16932	-	PREDICTED: NADH dehydrogenase
100194654	18369.4	0.554041	0.155542	3.562	0.000368039	0.0346821	NP_001133210.1	NM_001139738.1	NC_027300.1	68777091	68779271	-	ribosomal protein S27-3
106576359	595.795	0.539192	0.145347	3.70967	0.000207526	0.024364	XP_014008954.1	XM_014153479.1	NC_027316.1	46545774	46546617	+	PREDICTED: NADH dehydrogenase
106605760	7646.67	0.534085	0.127912	4.1754	2.97e-05	0.00584363	XP_014057160.1	XM_014201685.1	NC_027304.1	69116429	69118180	-	PREDICTED: 40S ribosomal protein S9
106578447	513.418	0.520159	0.132244	3.93334	8.38e-05	0.0124567	XP_014012723.1	XM_014157248.1	NC_027318.1	10944073	10945969	-	PREDICTED: NADH dehydrogenase
106566230	6498.73	0.516016	0.127436	4.04923	5.14e-05	0.00918528	XP_013989582.1	XM_014134107.1	NC_027311.1	89298644	89304449	-	PREDICTED: 60S ribosomal protein L29-like
106569582	441.826	0.511216	0.136382	3.7484	0.000177963	0.0216624	XP_013996553.1	XM_014141077.1	NC_027313.1	40107988	40123372	+	PREDICTED: succinate dehydrogenase cytochrome b560 subunit, mitochondrial-like isoform X2
106569723	6718.13	0.508153	0.145855	3.48396	0.000494055	0.0412527	XP_013996770.1	XM_014141296.1	NC_027313.1	45305233	45310659	-	PREDICTED: elongation factor 1-delta-like isoform X1
100196065	21934.4	0.503797	0.115942	4.34525	1.39e-05	0.00328598	XP_014033322.1	XM_014177848.1	NC_027326.1	19835097	19837187	+	PREDICTED: 60S ribosomal protein L15 isoform X1
106560260	1549.17	0.501154	0.138052	3.63018	0.000283225	0.0298908	XP_013978442.1	XM_014122967.1	NC_027309.1	30536623	30552759	+	PREDICTED: OCIA domain-containing protein 1-like isoform X2
100196552	14399.9	0.496366	0.104885	4.73247	2.22e-06	0.000785868	NP_001135053.1	NM_001141581.1	NC_027305.1	38982200	38984631	-	60S ribosomal protein L19
106576751	430.673	0.492387	0.134288	3.66665	0.00024575	0.0270884	XP_014009612.1	XM_014154163.1	NC_027301.1	10621600	10624361	+	PREDICTED: glutathione S-transferase kappa 1-like isoform X1
106588702	534.917	0.491268	0.114419	4.2936	1.76e-05	0.00398694	XP_014033440.1	XM_014177965.1	NC_027326.1	21646263	21649455	+	PREDICTED: NADH dehydrogenase
100195567	895.604	0.483173	0.126356	3.8239	0.000131358	0.01761	XP_013984405.1	NM_001140596.1	NC_027310.1	75845237	75846612	-	PREDICTED: ubiquitin-like protein FUBI isoform X1
106605749	60741.4	0.479655	0.130498	3.67558	0.000237313	0.0264524	XP_014057129.1	XM_014201654.1	NC_027304.1	68964805	68971516	+	PREDICTED: 60S ribosomal protein L18
106565904	11120.9	0.479109	0.13089	3.66039	0.000251831	0.0275035	XP_013989053.1	XM_014133578.1	NC_027311.1	62890160	62899710	+	PREDICTED: 60S ribosomal protein L22
106613708	693.003	0.476606	0.132667	3.59249	0.000327538	0.0331565	XP_014071720.1	XM_014216245.1	NC_027309.1	17363342	17366497	-	PREDICTED: NADH dehydrogenase
106569946	13750.4	0.473064	0.116917	4.04614	5.21e-05	0.00922411	XP_013997203.1	XM_014141728.1	NC_027313.1	59516950	59519277	-	PREDICTED: 40S ribosomal protein S18
100136498	1370.19	0.470587	0.117919	3.99077	6.59e-05	0.0109807	XP_014055340.1	NM_001123609.1	NC_027304.1	36605957	36608859	-	PREDICTED: macrophage migration inhibitory factor isoform X1
100195753	23916.3	0.468847	0.134258	3.49213	0.000479187	0.040962	NP_001134254.1	NM_001140782.1	NC_027303.1	32297384	32305104	+	40S ribosomal protein S14
106569554	1074.93	0.465875	0.118859	3.91957	8.87e-05	0.0128467	XP_013996494.1	XM_014141019.1	NC_027313.1	39222834	39224040	-	PREDICTED: NADH dehydrogenase
106612983	21800.6	0.465337	0.122837	3.78824	0.000151719	0.0198044	XP_014070233.1	XM_014214758.1	NC_027308.1	117279360	117283343	-	PREDICTED: 40S ribosomal protein S25-like
106611504	17693.1	0.46391	0.116764	3.97307	7.1e-05	0.0114453	XP_014067245.1	XM_014211770.1	NC_027308.1	49222561	49226243	+	PREDICTED: 60S ribosomal protein L36a-like
106565120	28179.9	0.461023	0.134152	3.43656	0.000589148	0.0465709	XP_013987347.1	XM_014131872.1	NC_027311.1	45966598	45969019	-	PREDICTED: 60S ribosomal protein L10a
106598980	27450.1	0.453893	0.113902	3.98495	6.75e-05	0.0111598	XP_014045490.1	XM_014190015.1	NC_027302.1	13219003	13225265	+	PREDICTED: 40S ribosomal protein S28
106585178	11287.1	0.449804	0.122947	3.65852	0.000253673	0.0275035	XP_014026575.1	XM_014171100.1	NC_027323.1	6927218	6929468	-	PREDICTED: 60S ribosomal protein L37
XR_001319376.1	15070.3	0.449734	0.10674	4.21335	2.52e-05	0.00514662	NA	NA	NA	NA	NA	NA	NA
106601127	10448.5	0.448437	0.129546	3.4616	0.000536971	0.0442011	XP_014048551.1	XM_014193076.1	NC_027302.1	61555099	61557981	+	PREDICTED: 40S ribosomal protein S11
100306730	28357.2	0.448369	0.122974	3.64606	0.000266292	0.0286272	NP_001158741.1	NM_001165269.1	NC_027319.1	30096754	30099503	-	60S ribosomal protein L6
106590036	1038.08	0.443004	0.117031	3.78535	0.000153492	0.0199048	XP_014036004.1	XM_014180529.1	NC_027328.1	2807293	2830073	-	PREDICTED: zinc finger CCCH domain-containing protein 15-like
106588387	28109.2	0.441004	0.105214	4.19148	2.77e-05	0.00561085	XP_014032782.1	XM_014177306.1	NC_027326.1	10393657	10395620	-	PREDICTED: 40S ribosomal protein S18 isoform X2
100196813	38902.4	0.44091	0.0898192	4.90886	9.16e-07	0.000363511	NP_001135307.1	NM_001141835.1	NC_027309.1	67098963	67101699	+	60S ribosomal protein L27a
106562664	692.124	0.437467	0.126286	3.46409	0.000532029	0.0439833	XP_013983107.1	XM_014127632.1	NC_027310.1	38380642	38383977	-	PREDICTED: proteasome subunit alpha type-4-like
106587370	2241.28	0.434038	0.0961341	4.51492	6.33e-06	0.00179531	XP_014031188.1	XM_014175713.1	NC_027325.1	23337319	23341574	-	PREDICTED: cytochrome c oxidase subunit 4 isoform 1, mitochondrial-like
106612432	39138.8	0.432553	0.121697	3.55436	0.000378907	0.0351029	XP_014069020.1	XM_014213544.1	NC_027308.1	95919956	95930161	-	PREDICTED: 60S ribosomal protein L35a
106608215	479.047	0.429024	0.12418	3.45485	0.000550595	0.0445892	XP_014061521.1	XM_014206046.1	NC_027305.1	77833260	77841372	-	PREDICTED: V-type proton ATPase subunit D-like
106589133	22323.4	0.429008	0.096223	4.45848	8.25e-06	0.00218368	XP_014034311.1	XM_014178836.1	NC_027326.1	41431890	41435462	-	PREDICTED: 60S ribosomal protein L30
106590604	1427.79	0.426539	0.112927	3.77712	0.00015865	0.0203082	XP_014037199.1	XM_014181725.1	NC_027328.1	31771336	31772684	-	PREDICTED: proteasome maturation protein-like isoform X1
100195971	889.13	0.42256	0.122819	3.44052	0.000580594	0.0460783	NP_001134472.1	NM_001141000.2	NC_027306.1	21730377	21738823	+	Prefoldin subunit 2
100194649	12836.6	0.420095	0.114085	3.68231	0.000231131	0.0260561	NP_001232770.1	NM_001245841.1	NC_027304.1	11974946	11977076	-	ribosomal protein L26
106560598	28605.4	0.411025	0.100541	4.08815	4.35e-05	0.00806299	XP_013979110.1	XM_014123635.1	NC_027309.1	48873413	48874764	+	PREDICTED: 60S ribosomal protein L36
100194611	27295.6	0.410046	0.116137	3.53072	0.000414427	0.0370389	NP_001133168.1	NM_001139696.1	NC_027327.1	16686913	16688618	-	60S ribosomal protein L38
106566014	21105.6	0.409364	0.114282	3.58204	0.000340927	0.0338216	XP_013989261.1	XM_014133786.1	NC_027311.1	80060788	80063291	-	PREDICTED: 40S ribosomal protein S10-like
106590450	12361.4	0.407687	0.099832	4.08373	4.43e-05	0.00814172	XP_014036982.1	XM_014181507.1	NC_027328.1	26154143	26155698	+	PREDICTED: 60S ribosomal protein L21
100196611	6949.97	0.405796	0.104321	3.88988	0.000100296	0.0140138	NP_001135112.1	NM_001141640.1	NC_027308.1	87765179	87788672	-	Elongation factor 1-gamma
106602804	19024.6	0.395116	0.103434	3.81999	0.000133456	0.0176527	XP_014051146.1	XM_014195671.1	NC_027303.1	24737310	24740726	-	PREDICTED: 40S ribosomal protein S6
XR_001329867.1	7342.84	0.39477	0.0986502	4.00171	6.29e-05	0.0108482	NA	NA	NA	NA	NA	NA	NA
106568958	23224.4	0.391647	0.114415	3.42304	0.000619242	0.0481819	XP_013995321.1	XM_014139846.1	NC_027313.1	12674631	12675562	+	PREDICTED: 40S ribosomal protein S28
106563517	12575	0.390056	0.112788	3.45831	0.000543575	0.0442011	XP_013984647.1	XM_014129172.1	NC_027310.1	74845685	74846930	+	PREDICTED: 60S acidic ribosomal protein P2-like
100195596	11621.6	0.381435	0.0976265	3.90709	9.34e-05	0.0132391	XP_014063634.1	XM_014208159.1	NC_027306.1	43957198	43961521	+	PREDICTED: 40S ribosomal protein S16 isoform X1
100195814	26662	0.375449	0.107771	3.48377	0.000494413	0.0412527	NP_001134315.1	NM_001140843.1	NC_027328.1	16105249	16107013	+	40S ribosomal protein S20
106570285	17350.7	0.374447	0.102753	3.64413	0.000268302	0.0286272	XP_013997912.1	XM_014142435.1	NC_027313.1	68237813	68239889	+	PREDICTED: 60S ribosomal protein L15
106572990	9343.53	0.374044	0.0978808	3.82142	0.000132683	0.0176527	XP_014003059.1	XM_014147584.1	NC_027314.1	103114607	103117727	-	PREDICTED: 60S ribosomal protein L10-like
100196580	12786.1	0.372787	0.0952839	3.91239	9.14e-05	0.0130448	NP_001135081.1	NM_001141609.1	NC_027313.1	45267707	45273418	+	60S ribosomal protein L37a
106568161	19610.7	0.370418	0.0956706	3.87181	0.00010803	0.014908	XP_013993718.1	XM_014138243.1	NC_027312.1	89138130	89140525	+	PREDICTED: 60S ribosomal protein L17
106566669	11769	0.369279	0.105249	3.50863	0.000450424	0.0393366	XP_013990395.1	XM_014134920.1	NC_027312.1	16492296	16497085	+	PREDICTED: 60S ribosomal protein L32
100196262	21542.6	0.350958	0.0945781	3.71077	0.000206626	0.024364	NP_001134763.1	NM_001141291.1	NC_027310.1	18892499	18895262	+	60S ribosomal protein L13
100136528	1612.42	0.338453	0.0989751	3.41958	0.000627187	0.0481909	XP_014067596.1	XM_014212121.1	NC_027308.1	60970133	60972203	+	PREDICTED: GTP-binding nuclear protein Ran isoform X1
100136567	12607.2	0.323948	0.0947034	3.42066	0.000624705	0.0481909	XP_014000392.1	XM_014144917.1	NC_027314.1	44994484	44997886	+	PREDICTED: 40S ribosomal protein S7 isoform X1
106593698	1599.78	-0.428195	0.119969	-3.56923	0.000358039	0.0346529	XP_014040544.1	XM_014185069.1	NW_012350759.1	4	4818	+	PREDICTED: WAS/WASL-interacting protein family member 1-like, partial
106605935	508.683	-0.479918	0.140421	-3.41771	0.000631502	0.0481909	XP_014057414.1	XM_014201939.1	NC_027304.1	73101802	73104083	-	PREDICTED: extracellular matrix protein 1-like
106577739	243.934	-0.53606	0.150623	-3.55896	0.00037232	0.0346821	XP_014011538.1	XM_014156063.1	NC_027301.1	14184525	14189425	+	PREDICTED: glyceraldehyde-3-phosphate dehydrogenase
106573078	379.855	-0.558056	0.148446	-3.75932	0.000170373	0.0211273	XP_014003226.1	XM_014147751.1	NC_027315.1	4395019	4422293	+	PREDICTED: non-muscle caldesmon-like isoform X1
106612603	1053.16	-0.594252	0.16383	-3.62724	0.000286466	0.0300729	XP_014069389.1	XM_014213912.1	NC_027308.1	105798593	105840020	-	PREDICTED: alpha-actinin-4 isoform X4
106602277	338.61	-0.606725	0.17816	-3.4055	0.000660434	0.0496962	XP_014050279.1	XM_014194804.1	NC_027303.1	6172720	6203604	+	PREDICTED: max dimerization protein 4-like isoform X1
106596164	174.808	-0.620308	0.181603	-3.41574	0.000636083	0.0483545	XP_014042958.1	XM_014187483.1	NW_012358685.1	2615	3839	+	PREDICTED: histone-lysine N-methyltransferase SETD2-like
106584590	117.021	-0.665382	0.189772	-3.50621	0.000454529	0.0393813	XP_014025528.1	XM_014170053.1	NC_027322.1	39550609	39653253	+	PREDICTED: MOB kinase activator 2-like isoform X4
XR_001326262.1	324.014	-0.675371	0.171315	-3.94228	8.07e-05	0.012374	NA	NA	NA	NA	NA	NA	NA
106564860	167.054	-0.683375	0.189446	-3.60722	0.000309493	0.0320808	XP_013986845.1	XM_014131370.1	NC_027300.1	12142192	12147434	+	PREDICTED: heterogeneous nuclear ribonucleoprotein Q isoform X1
100195010	402.239	-0.685043	0.191163	-3.58356	0.000338948	0.0337943	NP_001133511.1	XM_014138161.1	NC_027312.1	89998912	90010907	+	FYN-binding protein
106569462	145.683	-0.700547	0.201102	-3.48353	0.000494842	0.0412527	XP_013996309.1	XM_014140834.1	NC_027313.1	35971241	35979939	-	PREDICTED: DNA-directed RNA polymerases I, II, and III subunit RPABC1
106613013	294.489	-0.715062	0.181982	-3.9293	8.52e-05	0.0125209	XP_014070315.1	XM_014214840.1	NC_027308.1	116177599	116191582	-	PREDICTED: heat shock cognate 70 kDa protein-like isoform X2
106604922	402.189	-0.731475	0.206084	-3.54939	0.000386121	0.0354677	XP_014055535.1	XM_014200057.1	NC_027304.1	39346701	39357700	+	PREDICTED: C-terminal-binding protein 2 isoform X3
106577550	200.384	-0.738182	0.166733	-4.42733	9.54e-06	0.00242691	XP_014011143.1	XM_014155668.1	NC_027317.1	47823144	47836187	+	PREDICTED: DNA-directed RNA polymerase II subunit RPB1
106564454	236.918	-0.765759	0.215164	-3.55896	0.000372325	0.0346821	XP_013986033.1	XM_014130558.1	NC_027311.1	12506388	12509227	+	PREDICTED: vasorin-like
106573503	736.823	-0.773083	0.217004	-3.56253	0.000367301	0.0346821	XP_014004093.1	XM_014148613.1	NC_027315.1	27094905	27107672	-	PREDICTED: tropomyosin alpha-3 chain-like isoform X14
106569987	113.336	-0.780757	0.204593	-3.81614	0.000135555	0.0178116	XP_013997276.1	XM_014141807.1	NC_027313.1	58275616	58299964	-	PREDICTED: chromodomain-helicase-DNA-binding protein 4-like isoform X3
106579408	237.418	-0.798267	0.234261	-3.4076	0.000655359	0.0496297	XP_014014772.1	XM_014159297.1	NC_027318.1	62221660	62283389	-	PREDICTED: integrin alpha-X-like
106585927	283.785	-0.809312	0.203978	-3.96765	7.26e-05	0.0115983	XP_014028147.1	XM_014172672.1	NC_027301.1	42015372	42028789	-	PREDICTED: actin-related protein 2-A
106563791	107.196	-0.814217	0.206783	-3.93754	8.23e-05	0.012374	XP_013985124.1	XM_014129649.1	NC_027310.1	84939148	84994544	+	PREDICTED: protein phosphatase Slingshot homolog 1-like isoform X2
106600953	1630.87	-0.821925	0.186398	-4.40953	1.04e-05	0.00254509	XP_014048235.1	XM_014192760.1	NC_027302.1	52611615	52613175	+	PREDICTED: ferritin, middle subunit-like
100195222	174.992	-0.900813	0.256231	-3.51563	0.000438714	0.0385156	NP_001133723.1	NM_001140251.1	NC_027312.1	60250593	60269749	-	Sugar phosphate exchanger 2
100196751	194.277	-0.930417	0.252448	-3.68557	0.000228189	0.0258714	NP_001135245.1	NM_001141773.1	NC_027301.1	10270049	10279196	-	Tumor necrosis factor receptor superfamily member 1A precursor
106604062	103.259	-0.932413	0.21426	-4.35177	1.35e-05	0.00322812	XP_014053890.1	XM_014198415.1	NC_027303.1	82107195	82144131	-	PREDICTED: inhibitor of apoptosis protein-like isoform X1
106599430	116.42	-0.933321	0.238495	-3.91338	9.1e-05	0.0130448	XP_014046140.1	XM_014190665.1	NC_027302.1	21140798	21212601	-	PREDICTED: laminin subunit gamma-1-like
106609123	1342.28	-0.948916	0.229796	-4.12938	3.64e-05	0.00693948	XP_014063047.1	XM_014207573.1	NC_027306.1	32906325	32908949	-	PREDICTED: L-lactate dehydrogenase B chain
106592967	228.831	-1.01739	0.200704	-5.0691	4e-07	0.000188825	XP_014039796.1	XM_014184321.1	NW_012349186.1	11105	16437	-	PREDICTED: hepatocyte growth factor-regulated tyrosine kinase substrate-like isoform X2
106570951	64.2198	-1.08597	0.282639	-3.84226	0.000121909	0.0164544	XP_013999027.1	XM_014143552.1	NC_027300.1	147027402	147073004	+	PREDICTED: serine/threonine-protein kinase Nek6-like
106612966	110.697	-1.0947	0.314617	-3.47947	0.000502398	0.0417074	XP_014070180.1	XM_014214708.1	NC_027308.1	118743011	118780726	-	PREDICTED: protein c-ets-1-B isoform X1
106590330	214.241	-1.10614	0.239936	-4.61016	4.02e-06	0.00133053	XP_014036693.1	XM_014181218.1	NC_027301.1	56912974	56915733	+	PREDICTED: heme oxygenase-like
106562955	143.286	-1.11395	0.325162	-3.42584	0.000612907	0.0478768	XP_013983561.1	XM_014128088.1	NC_027310.1	51872174	51888857	+	PREDICTED: epidermal growth factor-like protein 7
106612577	117.8	-1.11751	0.272253	-4.10467	4.05e-05	0.00765082	XP_014069336.1	XM_014213860.1	NC_027308.1	106257860	106292175	-	PREDICTED: huntingtin-interacting protein 1-like isoform X2
100195506	56.6971	-1.12119	0.271434	-4.13061	3.62e-05	0.00693948	NP_001134007.1	NM_001140535.1	NC_027314.1	5152578	5174730	+	hormone-sensitive lipase precursor
106584901	51.8909	-1.15145	0.270691	-4.25377	2.1e-05	0.00448458	XP_014026040.1	XM_014170565.1	NC_027323.1	1667721	1788053	+	PREDICTED: kremen protein 1 isoform X2
106599634	52.8915	-1.15218	0.326513	-3.52874	0.000417542	0.03715	XP_014046415.1	XM_014190940.1	NC_027300.1	28375401	28376312	-	PREDICTED: cell division cycle-associated protein 4-like
100196145	65.3625	-1.18279	0.298513	-3.96227	7.42e-05	0.0115983	NP_001134646.1	NM_001141174.1	NC_027327.1	15007299	15009001	+	phosphoglycolate phosphatase
106569585	52.5333	-1.18338	0.334413	-3.53868	0.000402137	0.0364329	XP_013996564.1	XM_014141088.1	NC_027313.1	40311488	40331284	-	PREDICTED: NACHT, LRR and PYD domains-containing protein 3-like isoform X2
106560964	71.7012	-1.26088	0.318397	-3.96009	7.49e-05	0.0116136	XP_013979928.1	XM_014124453.1	NC_027309.1	74427890	74477835	-	PREDICTED: low-density lipoprotein receptor-related protein 5-like isoform X2
106562136	49.8906	-1.45798	0.321481	-4.5352	5.75e-06	0.00170425	XP_013982242.1	XM_014126768.1	NC_027310.1	16995664	17009980	-	PREDICTED: ubiquitin-conjugating enzyme E2 Q2-like isoform X1
XR_001321216.1	70.8405	-1.47554	0.430268	-3.42936	0.00060501	0.0474467	NA	NA	NA	NA	NA	NA	NA
106604848	88.5914	-1.47624	0.399849	-3.69198	0.000222513	0.0255195	XP_014055379.1	XM_014199903.1	NC_027304.1	36946050	36970561	+	PREDICTED: platelet-derived growth factor receptor beta-like isoform X2
106592294	23.7558	-1.49299	0.409704	-3.64406	0.000268367	0.0286272	XP_014039095.1	XM_014183621.1	NW_012347964.1	11291	16261	-	PREDICTED: TRPM8 channel-associated factor homolog
XR_001324572.1	2257.78	-1.57646	0.284539	-5.54041	3.02e-08	1.93e-05	NA	NA	NA	NA	NA	NA	NA
100196764	25.5876	-1.69456	0.47399	-3.57509	0.000350109	0.0343887	NP_001135258.1	NM_001141786.1	NC_027310.1	20433139	20443849	+	retinal dehydrogenase 2
106567535	105.044	-1.79353	0.312621	-5.73707	9.63e-09	7.35e-06	XP_013992391.1	XM_014136897.1	NC_027312.1	55979511	56036897	+	PREDICTED: phosphatidylinositol-binding clathrin assembly protein-like isoform X18
100286682	21.9127	-1.84546	0.539834	-3.41858	0.00062949	0.0481909	NP_001140094.1	NM_001146622.1	NC_027304.1	1179386	1180694	+	Pancreatic secretory trypsin inhibitor precursor
106574162	12.1366	-2.00359	0.562883	-3.55952	0.000371536	0.0346821	XP_014005300.1	XM_014149825.1	NC_027301.1	4877547	4880170	-	PREDICTED: protein naked cuticle homolog 2-like
106593864	13.8738	-2.12969	0.581915	-3.6598	0.000252408	0.0275035	XP_014040722.1	XM_014185247.1	NW_012351168.1	3073	3534	+	PREDICTED: urocortin-3-like
106586750	31.7449	-2.3334	0.635984	-3.66896	0.000243539	0.0269947	XP_014029804.1	XM_014174329.1	NC_027324.1	39879672	39907945	+	PREDICTED: NADP-dependent malic enzyme-like isoform X1
XR_001322325.1	17.2164	-2.34889	0.601887	-3.90254	9.52e-05	0.0133943	NA	NA	NA	NA	NA	NA	NA
106609825	15.9708	-2.56644	0.729961	-3.51586	0.000438337	0.0385156	XP_014064327.1	XM_014208852.1	NC_027300.1	76261520	76278571	+	PREDICTED: tectonin beta-propeller repeat-containing protein 1-like
100380422	27.4578	-2.60712	0.651736	-4.00027	6.33e-05	0.0108482	NP_001167177.1	NM_001173706.1	NC_027320.1	11744452	11762919	-	1-phosphatidylinositol 4,5-bisphosphate phosphodiesterase delta-4
XR_001320865.1	12.0261	-2.75635	0.743777	-3.70588	0.000210654	0.0245859	NA	NA	NA	NA	NA	NA	NA
100136354	231.616	-3.40311	0.29701	-11.4579	2.15e-30	2.13e-26	NP_001116999.1	NM_001123527.1	NC_027306.1	58238924	58240915	+	60S ribosomal protein L18a
100196094	428.533	-4.79579	0.333132	-14.3961	5.48e-47	1.09e-42	XP_014070770.1	XM_014215295.1	NC_027308.1	131042115	131047016	-	PREDICTED: dipeptidyl peptidase 1
106596519	25.5877	-4.81413	0.837041	-5.75137	8.85e-09	7.03e-06	XP_014043282.1	XM_014187807.1	NW_012360626.1	640	6392	-	PREDICTED: interferon-induced very large GTPase 1-like
106573835	11.4849	-5.28448	1.13718	-4.64702	3.37e-06	0.001152	XP_014004693.1	XM_014149218.1	NC_027315.1	40860639	40901886	+	PREDICTED: cytoplasmic FMR1-interacting protein 1 homolog

## Sheet: Spleen 7dpi
GeneID	baseMean	log2FoldChange	lfcSE	stat	pvalue	padj	Protein	Transcript	CHR	Start	Stop	Strand	Protein.name
106585979	212.017	1.15222	0.195659	5.88895	3.89e-09	3.34e-05	XP_014028212.1	XM_014172737.1	NC_027323.1	46940191	47001229	-	PREDICTED: LOW QUALITY PROTEIN: terminal uridylyltransferase 7-like
106597072	511.349	1.02799	0.179766	5.71847	1.07e-08	6.16e-05	XP_014043783.1	XM_014188308.1	NW_012363452.1	2438	4003	-	PREDICTED: uncharacterized protein LOC106597072 isoform X2
106595949	424.122	-1.32921	0.210624	-6.31081	2.78e-10	4.77e-06	XP_014042762.1	XM_014187287.1	NW_012357734.1	2425	5468	-	PREDICTED: uncharacterized protein LOC106595949
106590394	59.414	-1.65141	0.326563	-5.05693	4.26e-07	0.00183212	XP_014036845.1	XM_014181368.1	NC_027328.1	25434921	25461900	+	PREDICTED: high affinity cAMP-specific 3\',5\'-cyclic phosphodiesterase 7A-like isoform X3
106577272	169.26	-1.69743	0.293105	-5.7912	6.99e-09	4.81e-05	XP_014010687.1	XM_014155211.1	NC_027317.1	31466927	31477279	-	PREDICTED: hepatic lectin-like isoform X2
106603958	81.3238	-1.82052	0.286515	-6.35401	2.1e-10	4.77e-06	XP_014053713.1	XM_014198238.1	NC_027303.1	77141195	77141674	-	PREDICTED: uncharacterized protein C2orf16-like
106589968	49.4778	-2.529	0.460136	-5.49619	3.88e-08	0.000190723	XP_014035913.1	XM_014180438.1	NC_027327.1	36675492	36683696	+	PREDICTED: butyrophilin subfamily 1 member A1-like
106566239	19.0256	-3.04424	0.662317	-4.59634	4.3e-06	0.0147919	XP_013989604.1	XM_014134129.1	NC_027311.1	89972478	89981685	+	PREDICTED: adhesion G protein-coupled receptor E1-like, partial
XR_001321180.1	5.85355	-5.92909	1.2965	-4.57314	4.8e-06	0.0150262	NA	NA	NA	NA	NA	NA	NA
106583825	36.7072	-6.45762	1.32545	-4.87201	1.1e-06	0.0042225	XP_014023898.1	XM_014168423.1	NC_027321.1	61279066	61283540	+	PREDICTED: phosphatase and actin regulator 3-like
XR_001330263.1	36.1116	-6.51308	1.05516	-6.17258	6.72e-10	7.7e-06	NA	NA	NA	NA	NA	NA	NA

## Sheet: Spleen 14dpi
GeneID	baseMean	log2FoldChange	lfcSE	stat	pvalue	padj	Protein	Transcript	CHR	Start	Stop	Strand	Protein.name
106594007	3810.14	0.841736	0.139162	6.04862	1.46096e-09	3.85927e-05	XP_014040857.1	XM_014185382.1	NW_012351540.1	1649	2183	-	PREDICTED: ictacalcin-like
XR_001321172.1	10.3957	6.8284	1.17533	5.80977	6.25587e-09	8.26275e-05	NA	NA	NA	NA	NA	NA	NA
106592456	17.5122	5.50167	0.977001	5.63118	1.78981e-08	0.000118199	XP_014039283.1	XM_014183808.1	NW_012348244.1	8512	9928	-	PREDICTED: liver-expressed antimicrobial peptide 2-like
XR_001319017.1	9.44161	6.6858	1.1793	5.66929	1.43389e-08	0.000118199	NA	NA	NA	NA	NA	NA	NA
106575194	29.7012	4.35135	0.79941	5.4432	5.23314e-08	0.000276477	XP_014007003.1	XM_014151528.1	NC_027316.1	8138969	8139677	-	PREDICTED: phospholipase A2 inhibitor 31 kDa subunit-like
XR_001322336.1	7.9422	6.43879	1.23316	5.22137	1.77605e-07	0.000781936	NA	NA	NA	NA	NA	NA	NA
106582334	6.45023	6.14315	1.22588	5.01121	5.40876e-07	0.00204111	XP_014020791.1	XM_014165320.1	NC_027320.1	42866898	43003635	-	PREDICTED: diacylglycerol kinase beta-like isoform X1
106594553	34.0562	2.50259	0.538295	4.64911	3.33363e-06	0.0110076	XP_014041397.1	XM_014185922.1	NC_027301.1	69305913	69314412	+	PREDICTED: gastrula zinc finger protein XlCGF17.1-like
