# Supplementary material for: Transcriptomic response to ISAV infection in the gills, head kidney and spleen of resistant and susceptible Atlantic salmon
Source: BMC Genomics. 2022 Nov 28;23:775. doi: 10.1186/s12864-022-09007-4 (PMC9703674; doi:10.1186/s12864-022-09007-4)
Supplement: Supplementary file 7 — Additional file 7: Supplementary file 7. Sample information, including sequencing and alignment statistics. [file 12864_2022_9007_MOESM7_ESM.xlsx]

## Sheet: Sheet1
Supplementary File 7. Sample information, including sequencing and alignment statistics
Sample	Tissue	Genotype	Timepoint	Filename	Filename2	Reads postQC	Pseudoalignment rate
G6	gills	resistant	0d	G6_3mtag_1.fastq.gz	G6_3mtag_2.fastq.gz	14177789	75.5
G13	gills	resistant	0d	G13_3mtag_1.fastq.gz	G13_3mtag_2.fastq.gz	13154557	75.4
G14	gills	susceptible	0d	G14_3mtag_1.fastq.gz	G14_3mtag_2.fastq.gz	12009893	75.7
G18	gills	resistant	0d	G18_3mtag_1.fastq.gz	G18_3mtag_2.fastq.gz	11347513	76.5
G22	gills	susceptible	0d	G22_3mtag_1.fastq.gz	G22_3mtag_2.fastq.gz	11326493	77.8
G24	gills	susceptible	0d	G24_3mtag_1.fastq.gz	G24_3mtag_2.fastq.gz	15650636	76.5
G28	gills	resistant	0d	G28_3mtag_1.fastq.gz	G28_3mtag_2.fastq.gz	13364752	76.7
G29	gills	susceptible	0d	G29_3mtag_1.fastq.gz	G29_3mtag_2.fastq.gz	13077653	75.3
G34	gills	susceptible	7d	G34_3mtag_1.fastq.gz	G34_3mtag_2.fastq.gz	14065858	75.6
G42	gills	susceptible	7d	G42_3mtag_1.fastq.gz	G42_3mtag_2.fastq.gz	12460854	77
G43	gills	resistant	7d	G43_3mtag_1.fastq.gz	G43_3mtag_2.fastq.gz	12712607	75.5
G50	gills	resistant	7d	G50_3mtag_1.fastq.gz	G50_3mtag_2.fastq.gz	15280143	76.2
G55	gills	resistant	7d	G55_3mtag_1.fastq.gz	G55_3mtag_2.fastq.gz	11687918	76.3
G57	gills	susceptible	7d	G57_3mtag_1.fastq.gz	G57_3mtag_2.fastq.gz	13851028	76.1
G58	gills	resistant	7d	G58_3mtag_1.fastq.gz	G58_3mtag_2.fastq.gz	10846015	73.7
G59	gills	susceptible	7d	G59_3mtag_1.fastq.gz	G59_3mtag_2.fastq.gz	13332458	76.7
G62	gills	susceptible	14d	G62_3mtag_1.fastq.gz	G62_3mtag_2.fastq.gz	15842147	76.8
G68	gills	susceptible	14d	G68_3mtag_1.fastq.gz	G68_3mtag_2.fastq.gz	12318846	76.1
G71	gills	susceptible	14d	G71_3mtag_1.fastq.gz	G71_3mtag_2.fastq.gz	11771129	74.1
G75	gills	resistant	14d	G75_3mtag_1.fastq.gz	G75_3mtag_2.fastq.gz	10281038	75.7
G76	gills	resistant	14d	G76_3mtag_1.fastq.gz	G76_3mtag_2.fastq.gz	12675166	76.1
G84	gills	susceptible	14d	G84_3mtag_1.fastq.gz	G84_3mtag_2.fastq.gz	13865363	75.6
G87	gills	resistant	14d	G87_3mtag_1.fastq.gz	G87_3mtag_2.fastq.gz	13383987	75.8
G89	gills	resistant	14d	G89_3mtag_1.fastq.gz	G89_3mtag_2.fastq.gz	15805434	75.6
K6	kidney	resistant	0d	K6_3mtag_1.fastq.gz	K6_3mtag_2.fastq.gz	14499993	79.7
K13	kidney	resistant	0d	K13_3mtag_1.fastq.gz	K13_3mtag_2.fastq.gz	14998159	79.6
K14	kidney	susceptible	0d	K14_3mtag_1.fastq.gz	K14_3mtag_2.fastq.gz	10289998	79.1
K18	kidney	resistant	0d	K18_3mtag_1.fastq.gz	K18_3mtag_2.fastq.gz	17297514	79.4
K22	kidney	susceptible	0d	K22_3mtag_1.fastq.gz	K22_3mtag_2.fastq.gz	13580343	79.2
K24	kidney	susceptible	0d	K24_3mtag_1.fastq.gz	K24_3mtag_2.fastq.gz	12311254	78.8
K28	kidney	resistant	0d	K28_3mtag_1.fastq.gz	K28_3mtag_2.fastq.gz	12928278	79.4
K29	kidney	susceptible	0d	K29_3mtag_1.fastq.gz	K29_3mtag_2.fastq.gz	16966279	77.3
K34	kidney	susceptible	7d	K34_3mtag_1.fastq.gz	K34_3mtag_2.fastq.gz	13865295	78.9
K42	kidney	susceptible	7d	K42_3mtag_1.fastq.gz	K42_3mtag_2.fastq.gz	14389314	78.9
K43	kidney	resistant	7d	K43_3mtag_1.fastq.gz	K43_3mtag_2.fastq.gz	14227430	78.5
K50	kidney	resistant	7d	K50_3mtag_1.fastq.gz	K50_3mtag_2.fastq.gz	11858730	78.3
K55	kidney	resistant	7d	K55_3mtag_1.fastq.gz	K55_3mtag_2.fastq.gz	13313068	78.4
K57	kidney	susceptible	7d	K57_3mtag_1.fastq.gz	K57_3mtag_2.fastq.gz	13696338	79
K58	kidney	resistant	7d	K58_3mtag_1.fastq.gz	K58_3mtag_2.fastq.gz	10407105	78.6
K59	kidney	susceptible	7d	K59_3mtag_1.fastq.gz	K59_3mtag_2.fastq.gz	14279367	78.1
K62	kidney	susceptible	14d	K62_3mtag_1.fastq.gz	K62_3mtag_2.fastq.gz	12398512	79.1
K68	kidney	susceptible	14d	K68_3mtag_1.fastq.gz	K68_3mtag_2.fastq.gz	10407105	78.7
K71	kidney	susceptible	14d	K71_3mtag_1.fastq.gz	K71_3mtag_2.fastq.gz	10929423	78.8
K75	kidney	resistant	14d	K75_3mtag_1.fastq.gz	K75_3mtag_2.fastq.gz	12336652	79
K76	kidney	resistant	14d	K76_3mtag_1.fastq.gz	K76_3mtag_2.fastq.gz	13012668	78.8
K84	kidney	susceptible	14d	K84_3mtag_1.fastq.gz	K84_3mtag_2.fastq.gz	11209337	80
K87	kidney	resistant	14d	K87_3mtag_1.fastq.gz	K87_3mtag_2.fastq.gz	12619563	78.6
K89	kidney	resistant	14d	K89_3mtag_1.fastq.gz	K89_3mtag_2.fastq.gz	12697858	79.5
S6	spleen	resistant	0d	S6_3mtag_1.fastq.gz	S6_3mtag_2.fastq.gz	15465836	77.5
S13	spleen	resistant	0d	S13_3mtag_1.fastq.gz	S13_3mtag_2.fastq.gz	13313482	78.4
S14	spleen	susceptible	0d	S14_3mtag_1.fastq.gz	S14_3mtag_2.fastq.gz	13256750	78.4
S18	spleen	resistant	0d	S18_3mtag_1.fastq.gz	S18_3mtag_2.fastq.gz	11569381	78.9
S22	spleen	susceptible	0d	S22_3mtag_1.fastq.gz	S22_3mtag_2.fastq.gz	11477177	76.2
S24	spleen	susceptible	0d	S24_3mtag_1.fastq.gz	S24_3mtag_2.fastq.gz	11260334	77
S28	spleen	resistant	0d	S28_3mtag_1.fastq.gz	S28_3mtag_2.fastq.gz	10939488	78.3
S29	spleen	susceptible	0d	S29_3mtag_1.fastq.gz	S29_3mtag_2.fastq.gz	10697639	76.7
S34	spleen	susceptible	7d	S34_3mtag_1.fastq.gz	S34_3mtag_2.fastq.gz	15529540	78.8
S42	spleen	susceptible	7d	S42_3mtag_1.fastq.gz	S42_3mtag_2.fastq.gz	15362676	78.1
S43	spleen	resistant	7d	S43_3mtag_1.fastq.gz	S43_3mtag_2.fastq.gz	12111138	77.9
S50	spleen	resistant	7d	S50_3mtag_1.fastq.gz	S50_3mtag_2.fastq.gz	10804799	77.3
S55	spleen	resistant	7d	S55_3mtag_1.fastq.gz	S55_3mtag_2.fastq.gz	13567844	78.2
S57	spleen	susceptible	7d	S57_3mtag_1.fastq.gz	S57_3mtag_2.fastq.gz	14815456	79
S58	spleen	resistant	7d	S58_3mtag_1.fastq.gz	S58_3mtag_2.fastq.gz	15610466	79.2
S59	spleen	susceptible	7d	S59_3mtag_1.fastq.gz	S59_3mtag_2.fastq.gz	9312525	78.3
S62	spleen	susceptible	14d	S62_3mtag_1.fastq.gz	S62_3mtag_2.fastq.gz	14286714	77.5
S68	spleen	susceptible	14d	S68_3mtag_1.fastq.gz	S68_3mtag_2.fastq.gz	12213393	78
S71	spleen	susceptible	14d	S71_3mtag_1.fastq.gz	S71_3mtag_2.fastq.gz	11144482	78.7
S75	spleen	resistant	14d	S75_3mtag_1.fastq.gz	S75_3mtag_2.fastq.gz	10963405	76.9
S76	spleen	resistant	14d	S76_3mtag_1.fastq.gz	S76_3mtag_2.fastq.gz	13207581	77.6
S84	spleen	susceptible	14d	S84_3mtag_1.fastq.gz	S84_3mtag_2.fastq.gz	11924346	74.4
S87	spleen	resistant	14d	S87_3mtag_1.fastq.gz	S87_3mtag_2.fastq.gz	11448724	78.2
S89	spleen	resistant	14d	S89_3mtag_1.fastq.gz	S89_3mtag_2.fastq.gz	14123937	77.8
